# Supplementary material for: Single cell analysis identified IFN signaling activation contributes to the pathogenesis of pediatric steroid-sensitive nephrotic syndrome
Source: Biomark Res. 2025 May 24;13:77. doi: 10.1186/s40364-025-00790-2 (PMC12103753; doi:10.1186/s40364-025-00790-2)
Supplement: Supplementary file 2 — Supplementary Material 2. Supplementary Table 1. Inclusion and exclusion criteria of nephrotic syndrome patients. Supplementary Table 2. Detailed information of patients and healthy controls. Supplementary Table 3. Genes highly expressed in each cluster (T cells, B cells, NK cells, monocytes, cDC, pDC, and mast cells) in the STS Pre group. Supplementary Table 4. Genes lowly expressed in each cluster (T cells, B cells, NK cells, monocytes, cDC, pDC, and mast cells) in the STS Pre group. Supplementary Table 5. Enrichment of MSigDB Hallmark gene sets within each major cluster (T cells, B cells, NK cells, monocytes, cDC, pDC, and mast cells) across groups. Supplementary Table 6. Enrichment of MSigDB Hallmark gene sets within each subcluster of T cells, B cells, NK cells, and monocytes across groups. Supplementary Table 7. Interferon-stimulated genes. Supplementary Table 8. RSS scores across groups within each subcluster of T, B, NK, and myeloid cells. [file 40364_2025_790_MOESM2_ESM.zip]

Archive with 8 entries (8 files):
- Supplementary Table 1. Inclusion and exclusion criteria of nephrotic syndrome patients.xlsx
- Supplementary Table 2. Detailed information of patients and healthy controls.xlsx
- Supplementary Table 3. Genes highly expressed in each cluster(T cells, B cells, NK cells, monocytes, cDC, pDC, and mast cells) in the STS Pre group.xlsx
- Supplementary Table 4. Genes lowly expressed in each cluster(T cells, B cells, NK cells, monocytes, cDC, pDC, and mast cells) in the STS Pre group.xlsx
- Supplementary Table 5. Enrichment of MSigDB Hallmark gene sets within each major cluster(T cells, B cells, NK cells, monocytes, cDC, pDC, and mast cells) across groups.xlsx
- Supplementary Table 6. Enrichment of MSigDB Hallmark gene sets within each subcluster of T cells, B cells, NK cells, and monocytes across groups.xlsx
- Supplementary Table 7. Interferon-stimulated genes.xls
- Supplementary Table 8. RSS scores across groups within each subcluster of T, B, NK, and myeloid cells.xlsx
