# Supplementary material for: Single cell analysis identified IFN signaling activation contributes to the pathogenesis of pediatric steroid-sensitive nephrotic syndrome
Source: Biomark Res. 2025 May 24;13:77. doi: 10.1186/s40364-025-00790-2 (PMC12103753; doi:10.1186/s40364-025-00790-2)
Supplement: Supplementary file 2 — Supplementary Material 2. Supplementary Table 1. Inclusion and exclusion criteria of nephrotic syndrome patients. Supplementary Table 2. Detailed information of patients and healthy controls. Supplementary Table 3. Genes highly expressed in each cluster (T cells, B cells, NK cells, monocytes, cDC, pDC, and mast cells) in the STS Pre group. Supplementary Table 4. Genes lowly expressed in each cluster (T cells, B cells, NK cells, monocytes, cDC, pDC, and mast cells) in the STS Pre group. Supplementary Table 5. Enrichment of MSigDB Hallmark gene sets within each major cluster (T cells, B cells, NK cells, monocytes, cDC, pDC, and mast cells) across groups. Supplementary Table 6. Enrichment of MSigDB Hallmark gene sets within each subcluster of T cells, B cells, NK cells, and monocytes across groups. Supplementary Table 7. Interferon-stimulated genes. Supplementary Table 8. RSS scores across groups within each subcluster of T, B, NK, and myeloid cells. [file 40364_2025_790_MOESM2_ESM.zip › Supplementary Table 1. Inclusion and exclusion criteria of nephrotic syndrome patients.xlsx]

## Sheet: Sheet1
Supplementary Table 1. Inclusion and exclusion criteria of nephrotic syndrome patients.
Inclusion	Exclusion
1. Age:1-18 years.	1. Diagnosis of secondary nephrotic syndrome, such as Immunoglobulin A Vasculitis(IgAV), diabetes, Hepatitis B virus(HBV) infection, Systemic Lupus Erythematosus, etc.
2. New-onset idiopathic nephrotic syndrome, defined by nephrotic-range proteinuria (urinary protein-to-creatinine ratio (uPCR) ≥ 2 mg/mg in first-morning void (≥200 mg/mmol), 24-h urine protein ≥ 50 mg/kg/day (1000 mg/m2/day), or ≥ 3 + by urine dipstick on three consecutive days), and hypoalbuminemia (serum albumin < 25 g/L);	2. Presence of other kidney disease, such as multiple renal cysts, urinary system abnormalities;
3. Sensitive to steroid: achieve complete remission (uPCR ≤ 0.2 g/g, negative or trace dipstick test results) within four weeks following 2 mg/kg prednisolone treatment;	3. Family history of nephrotic syndrome, chronic glomerulonephritis, or other kidney disease;
4. Glomerular filtration rate(eGFR)≥90ml/min/1.73m2 at study entry.	4. Complicated with autoimmune disease or tumor, cardiac failure, hematological disease, or other system disease;
	5. Congenital monogenic disorder associated with nephrotic syndrome;
	6. Congenital or acquired immunodeficiency;
	7. Active infections, such as active Epstein-Barr virus and cytomegalovirus(CMV), hepatitis C, acute hepatitis B, HIV infection, active tuberculosis, deep fungal infection or other active infections.
	8. Steroid or immunosuppressive medicine for other disease within 3 months.
	9. History of transplantation, excluding cornea or hair transplantation.
	10. Receipt of attenuated live vaccine within 1 month before enrollment.
	11. Severe laboratory indicators, such as moderate or severe neutropenia, moderate or severe anemia, thrombocytopenia, abnormal hepatic function, as determined by researchers to be unsuitable for inclusion.
	12. Patients self or their parents/guardians who decline participantion.
