# Supplementary material for: Single cell analysis identified IFN signaling activation contributes to the pathogenesis of pediatric steroid-sensitive nephrotic syndrome
Source: Biomark Res. 2025 May 24;13:77. doi: 10.1186/s40364-025-00790-2 (PMC12103753; doi:10.1186/s40364-025-00790-2)
Supplement: Supplementary file 2 — Supplementary Material 2. Supplementary Table 1. Inclusion and exclusion criteria of nephrotic syndrome patients. Supplementary Table 2. Detailed information of patients and healthy controls. Supplementary Table 3. Genes highly expressed in each cluster (T cells, B cells, NK cells, monocytes, cDC, pDC, and mast cells) in the STS Pre group. Supplementary Table 4. Genes lowly expressed in each cluster (T cells, B cells, NK cells, monocytes, cDC, pDC, and mast cells) in the STS Pre group. Supplementary Table 5. Enrichment of MSigDB Hallmark gene sets within each major cluster (T cells, B cells, NK cells, monocytes, cDC, pDC, and mast cells) across groups. Supplementary Table 6. Enrichment of MSigDB Hallmark gene sets within each subcluster of T cells, B cells, NK cells, and monocytes across groups. Supplementary Table 7. Interferon-stimulated genes. Supplementary Table 8. RSS scores across groups within each subcluster of T, B, NK, and myeloid cells. [file 40364_2025_790_MOESM2_ESM.zip › Supplementary Table 2. Detailed information of patients and healthy controls.xlsx]

## Sheet: basline characteristics
Supplementary Table 2. Detailed information of patients and healthy controls
Samples obtained	Age at sample collection (years)	Sex (M/F)	scRNAseq	qPCR	ELISA	flow cytometry
NS1	3.83333	M	YES
NS2	3.75	M	YES
NS3	2.33333	M	YES
NS4	5.16667	M	YES
NS5	9.41667	F	YES
NS6	4.33333	M		YES		YES
NS7	5.75	M		YES
NS8	2.33333	F		YES
NS9	3.33333	M		YES
NS10	3.33333	M		YES
NS11	4.08333	F		YES		YES
NS12	8	M		YES		YES
NS13	3.25	M		YES		YES
NS14	9.41667	M		YES
NS15	2.83333	M		YES
NS16	3.58333	F		YES
NS17	13.4167	M		YES		YES
NS18	8.16667	M				YES
NS19	2.75	M				YES
NS20	4.58333	M				YES
NS21	2	M				YES
NS22	1.66667	F				YES
NS23	3.83333	M			YES
NS24	2.91667	M			YES
NS25	4.08333	M			YES
NS26	11.6667	M			YES
NS27	13.0833	F			YES
NS28	1.33333	M			YES
NS29	5.25	M			YES
NS30	9.66667	F			YES
NS31	6.08333	F			YES
NS32	8.91667	M			YES
NS33	5.25	F			YES
NS34	4.33333	F			YES
NS35	3.25	M			YES
NS36	2.25	F			YES
NS37	12.1667	F			YES
NS38	2.58333	M			YES
NS39	12.6667	M			YES
NS40	3.41667	M			YES
NS41	2.75	F			YES
NS42	3	F			YES
Healthy1	10.5833	M		YES
Healthy2	5.08333	M		YES
Healthy3	1.41667	F		YES
Healthy4	1.33333	M		YES
Healthy5	9.16667	M		YES
Healthy6	6.66667	M		YES
Healthy7	4.25	M		YES
Healthy8	8.91667	M		YES
Healthy9	5.75	F		YES
Healthy10	5.91667	F		YES
Healthy11	6.66667	F		YES
Healthy12	6.33333	F		YES
Healthy13	9.66667	F				YES
Healthy14	5.08333	M				YES
Healthy15	16.5	M				YES
Healthy16	13.5833	F				YES
Healthy17	2.75	M				YES
Healthy18	3.66667	M				YES
Healthy19	1.16667	M				YES
Healthy20	4.08333	F				YES
Healthy21	3.16667	M				YES
Healthy22	3.25	F				YES
Healthy23	5.91667	M				YES
Healthy24	6.75	M				YES
Healthy25	6	M			YES
Healthy26	13	M			YES
Healthy27	6	M			YES
Healthy28	1	F			YES
Healthy29	6	F			YES
Healthy30	7	F			YES
Healthy31	10	M			YES
Healthy32	6	M			YES
Healthy33	8	M			YES
Healthy34	4	M			YES
Healthy35	7	M			YES
Healthy36	2	M			YES
Healthy37	6	F			YES
Healthy38	6	F			YES
Healthy39	14	M			YES
Healthy40	4	F			YES
Healthy41	11	M			YES
Healthy42	3	F			YES
Healthy43	2	M			YES
Healthy44	2	F			YES
Healthy45	3	F			YES
Healthy46	6	M			YES
Healthy47	2	F			YES
Healthy48	6	F			YES
Healthy49	5	F			YES
Abbreviations: M: male; F: female; scRNAseq: single-cell RNA sequencing;qPCR: quantitative polymerase chain reaction; ELISA: Enzyme Linked Immunosorbent Assay; NS: nephrotic syndrome；
