# Supplementary material for: Single cell analysis identified IFN signaling activation contributes to the pathogenesis of pediatric steroid-sensitive nephrotic syndrome
Source: Biomark Res. 2025 May 24;13:77. doi: 10.1186/s40364-025-00790-2 (PMC12103753; doi:10.1186/s40364-025-00790-2)
Supplement: Supplementary file 2 — Supplementary Material 2. Supplementary Table 1. Inclusion and exclusion criteria of nephrotic syndrome patients. Supplementary Table 2. Detailed information of patients and healthy controls. Supplementary Table 3. Genes highly expressed in each cluster (T cells, B cells, NK cells, monocytes, cDC, pDC, and mast cells) in the STS Pre group. Supplementary Table 4. Genes lowly expressed in each cluster (T cells, B cells, NK cells, monocytes, cDC, pDC, and mast cells) in the STS Pre group. Supplementary Table 5. Enrichment of MSigDB Hallmark gene sets within each major cluster (T cells, B cells, NK cells, monocytes, cDC, pDC, and mast cells) across groups. Supplementary Table 6. Enrichment of MSigDB Hallmark gene sets within each subcluster of T cells, B cells, NK cells, and monocytes across groups. Supplementary Table 7. Interferon-stimulated genes. Supplementary Table 8. RSS scores across groups within each subcluster of T, B, NK, and myeloid cells. [file 40364_2025_790_MOESM2_ESM.zip › Supplementary Table 3. Genes highly expressed in each cluster(T cells, B cells, NK cells, monocytes, cDC, pDC, and mast cells) in the STS Pre group.xlsx]

## Sheet: T cells
Supplementary Table 3. Genes highly expressed in T cells in the STS Pre group.
	p_val	avg_log2FC	pct.1	pct.2	p_val_adj
IGKC	0	1.33055	0.65	0.374	0
ISG15	1.11e-119	0.820506	0.453	0.418	4.07e-115
IFITM1	1.53e-297	0.759946	0.613	0.578	5.6e-293
PLCG2	0	0.7429	0.442	0.293	0
IFI6	7.62e-210	0.694958	0.312	0.221	2.79e-205
IGHA1	0	0.688091	0.336	0.136	0
MT2A	1.4e-207	0.678592	0.513	0.441	5.13e-203
NKG7	2.04e-88	0.661336	0.327	0.258	7.47e-84
MX1	3.35e-217	0.655445	0.259	0.167	1.23e-212
XAF1	1.33e-264	0.650515	0.341	0.232	4.86e-260
STAT1	0	0.639773	0.464	0.34	0
ACTB	0	0.588711	0.99	0.995	0
CST7	7.33e-71	0.539436	0.253	0.196	2.68e-66
SNHG25	0	0.533414	0.401	0.25	0
LY6E	1.25e-162	0.531643	0.564	0.532	4.58e-158

## Sheet: Mast
Supplementary Table 3. Genes highly expressed in mast cells in the STS Pre group.
	p_val	avg_log2FC	pct.1	pct.2	p_val_adj
RGS2	1.58e-13	2.77931	0.633	0.218	5.78e-09
FCER1A	6.69e-09	2.71949	0.49	0.173	0.000244884
HDC	8.89e-10	2.59324	0.469	0.12	3.26e-05
GATA2	1.03e-13	2.28913	0.704	0.256	3.76e-09
MS4A2	2.97e-10	2.27218	0.388	0.053	1.09e-05
NEAT1	9.9e-09	2.14593	0.867	0.722	0.000362278
PIM1	5.46e-08	2.13802	0.5	0.211	0.0019976
MAF	4.01e-10	2.13691	0.449	0.098	1.47e-05
ATP10D	6.07e-07	2.11586	0.429	0.158	0.0222256
ARL5A	9.31e-09	2.09823	0.551	0.233	0.000340704
IL3RA	4.43e-07	1.79688	0.378	0.113	0.0162225
CACNG8	2.09e-07	1.72643	0.337	0.068	0.00765421
CR1	3.24e-08	1.69496	0.388	0.09	0.0011862
CSF2RB	1.42e-09	1.69111	0.582	0.211	5.21e-05
MT-ND2	5.43e-15	1.56345	0.98	0.917	1.99e-10
AKAP12	1.51e-09	1.5392	0.429	0.083	5.51e-05
TMEM154	2.33e-09	1.52958	0.612	0.256	8.51e-05
RUNX1	3.4e-08	1.49749	0.653	0.346	0.0012428
MED13L	1.36e-07	1.48923	0.684	0.383	0.00498319
LIMD2	1.24e-07	1.46374	0.612	0.331	0.00454998
MT-ATP8	5.45e-07	1.4526	0.551	0.263	0.0199431
IGKC	1.02e-18	1.44159	0.888	0.361	3.73e-14
IGLC2	4.07e-08	1.42715	0.5	0.173	0.00148878
IGHA1	1.11e-07	1.40832	0.5	0.18	0.0040711
CLC	3.68e-07	1.39178	0.551	0.233	0.0134511
HLA-E	2.75e-07	1.13094	0.837	0.684	0.0100786
MT-ND1	4.86e-09	0.978837	1	0.962	0.000178001
FTH1	5.57e-07	0.817825	0.888	0.684	0.0203887
B2M	4.58e-07	0.771147	0.99	0.985	0.0167766
MT-ATP6	6.55e-07	0.725911	1	0.985	0.023975

## Sheet: pDC
Supplementary Table 3. Genes highly expressed in plasmacytoid dendritic cells(pDC) in the STS Pre group.
	p_val	avg_log2FC	pct.1	pct.2	p_val_adj
IFI44L	3.62799e-25	2.48897	0.71	0.235	1.32788e-20
ISG15	1.03368e-19	1.91116	0.671	0.268	3.78339e-15
XAF1	9.59463e-29	1.88477	0.71	0.151	3.51173e-24
MX1	1.52432e-23	1.73936	0.877	0.631	5.57915e-19
IFI27	1.23533e-12	1.71557	0.265	0.006	4.52144e-08
TXN	4.04943e-26	1.61576	0.987	0.916	1.48213e-21
SAMD9L	3.15859e-18	1.3875	0.606	0.207	1.15607e-13
ISG20	3.10792e-11	1.35036	0.639	0.363	1.13753e-06
IFITM2	7.49455e-21	1.34999	0.871	0.615	2.74308e-16
IGHA1	3.05788e-22	1.33766	0.652	0.156	1.11922e-17
IGKC	1.05458e-12	1.24468	1	0.978	3.85987e-08
LY6E	1.32741e-16	1.24279	0.645	0.274	4.85845e-12
IFITM3	1.87071e-15	1.2128	0.439	0.067	6.84699e-11
IFIT3	1.09501e-14	1.15373	0.413	0.067	4.00783e-10
MNDA	2.11422e-14	1.14356	0.6	0.179	7.73827e-10
TNFSF10	8.43931e-15	1.13526	0.497	0.134	3.08887e-10
RSAD2	7.35521e-17	1.0924	0.368	0.017	2.69208e-12
BST2	1.53624e-17	1.04548	0.91	0.827	5.62279e-13
MX2	2.66171e-13	1.01176	0.626	0.324	9.74212e-09
FCGR3B	4.90152e-13	1.01072	0.29	0.011	1.79401e-08
IFI6	5.03627e-18	1.00211	0.445	0.05	1.84333e-13
HIST1H4C	4.48171e-20	0.996833	0.929	0.793	1.64035e-15
OAS2	7.76266e-17	0.9748	0.658	0.274	2.84121e-12
IFI44	5.07535e-21	0.972658	0.542	0.089	1.85763e-16
IFI16	4.63946e-16	0.966157	0.884	0.76	1.69809e-11
IFITM1	3.23637e-14	0.934477	0.4	0.061	1.18454e-09
CTSC	1.23153e-12	0.924479	0.974	0.911	4.50754e-08
OAS1	1.25707e-13	0.914886	0.768	0.564	4.601e-09
SLFN5	5.19225e-17	0.904146	0.535	0.123	1.90041e-12
EPSTI1	9.04469e-14	0.901772	0.516	0.184	3.31045e-09
RPS10	3.88922e-24	0.901458	0.987	0.961	1.42349e-19
SP110	7.11289e-16	0.885945	0.91	0.777	2.60339e-11
PLSCR1	1.02869e-11	0.881998	0.542	0.263	3.76511e-07
MT2A	2.21016e-09	0.878261	0.503	0.207	8.0894e-05
IFIT2	1.7136e-09	0.871076	0.639	0.397	6.27195e-05
STAT1	1.88454e-12	0.857924	0.794	0.626	6.89759e-08
IFIT1	2.25348e-17	0.820938	0.355	0.006	8.24795e-13
PARP14	8.83808e-10	0.818785	0.477	0.212	3.23482e-05
COX5A	3.94005e-10	0.814637	0.865	0.816	1.4421e-05
SAMD9	8.09549e-11	0.780397	0.581	0.313	2.96303e-06
NT5C3A	6.70653e-08	0.77574	0.548	0.341	0.00245466
CKS2	1.33177e-11	0.774152	0.645	0.358	4.87442e-07
EIF2AK2	1.19055e-08	0.771018	0.677	0.492	0.000435753
PSMB9	8.17068e-18	0.762068	0.91	0.732	2.99055e-13
S100A11	1.13541e-14	0.760966	0.974	0.899	4.15573e-10
GNG5	2.99993e-17	0.699459	0.948	0.888	1.098e-12
UBE2L6	1.15918e-10	0.698463	0.684	0.48	4.2427e-06
TNFSF13B	4.7341e-10	0.698451	0.806	0.665	1.73273e-05
HLA-C	2.66159e-22	0.696253	1	0.983	9.7417e-18
S100A6	4.03055e-10	0.668284	0.987	0.972	1.47522e-05
TYMP	3.9386e-07	0.666061	0.716	0.553	0.0144157
CHMP5	1.29527e-11	0.665603	0.839	0.609	4.74081e-07
IGSF6	1.77936e-08	0.65421	0.658	0.425	0.000651264
ZNF706	1.1676e-14	0.643832	0.955	0.816	4.27353e-10
PLAC8	7.76403e-16	0.603166	1	0.944	2.84171e-11
TRIM22	1.33693e-11	0.602659	0.929	0.788	4.89328e-07
HERPUD1	1.38657e-09	0.579585	0.987	0.933	5.075e-05
FCER1G	4.93748e-12	0.562635	0.994	0.955	1.80717e-07
NMT1	6.25744e-09	0.560627	0.755	0.626	0.000229028
DYNLT1	3.85274e-11	0.553073	0.665	0.397	1.41014e-06
NMI	1.27851e-07	0.544404	0.574	0.385	0.00467948
LAP3	5.76523e-08	0.536751	0.832	0.682	0.00211013
B2M	1.99094e-22	0.525264	1	1	7.28702e-18
BCL11A	7.76712e-08	0.518506	0.994	0.922	0.00284284
USP18	3.05177e-12	0.509908	0.335	0.045	1.11698e-07
TAP1	1.03074e-06	0.504765	0.729	0.631	0.0377261
TSPAN13	1.62624e-07	0.504601	0.923	0.832	0.00595219
SPATS2L	2.14319e-08	0.503258	0.439	0.168	0.00078443
ATP6V0E1	2.69131e-10	0.501044	0.987	0.927	9.85048e-06

## Sheet: monocyte
Supplementary Table 3. Genes highly expressed in monocytes in the STS Pre group.
	p_val	avg_log2FC	pct.1	pct.2	p_val_adj
IFI27	8.14109e-275	3.51874	0.25	0.045	2.97972e-270
IFITM3	0	2.84467	0.842	0.514	0
IFI44L	0	2.42478	0.684	0.139	0
ISG15	0	2.39214	0.759	0.355	0
IFITM1	0	2.25777	0.489	0.1	0
IFIT2	0	2.24849	0.64	0.14	0
IFIT3	0	2.20523	0.654	0.145	0
IFIT1	0	2.06552	0.529	0.054	0
IFI6	0	2.0484	0.73	0.256	0
RSAD2	0	2.04053	0.505	0.059	0
TNFSF10	0	1.85852	0.896	0.638	0
MX1	0	1.84519	0.689	0.218	0
MT2A	0	1.8385	0.8	0.498	0
XAF1	0	1.68959	0.786	0.399	0
APOBEC3A	0	1.58875	0.671	0.316	0
MX2	0	1.53379	0.753	0.368	0
PLAC8	0	1.52821	0.738	0.494	0
IFITM2	0	1.51723	0.941	0.807	0
LY6E	0	1.50921	0.811	0.468	0
FCGR3B	6.14938e-171	1.42321	0.302	0.098	2.25073e-166
FCGR3A	7.64318e-254	1.41718	0.453	0.172	2.79748e-249
GBP1	0	1.35989	0.656	0.287	0
SAMD9L	0	1.35696	0.665	0.245	0
EGR1	0	1.25019	0.538	0.225	0
HERC5	0	1.23762	0.475	0.089	0
OAS2	0	1.23228	0.617	0.235	0
EPSTI1	0	1.17906	0.649	0.261	0
PLSCR1	0	1.17337	0.699	0.373	0
OAS1	0	1.16829	0.648	0.32	0
GBP5	0	1.15356	0.492	0.151	0
OAS3	0	1.14736	0.532	0.128	0
SAMD9	0	1.12151	0.635	0.294	0
TNFSF13B	0	1.11348	0.875	0.671	0
IFI44	0	1.10297	0.58	0.187	0
CCR1	0	1.07973	0.675	0.367	0
LAP3	0	1.07058	0.746	0.453	0
SERPINA1	0	1.06831	0.935	0.742	0
RNF213	0	1.04643	0.891	0.678	0
APOL6	0	1.02365	0.737	0.444	0
NT5C3A	2.86276e-281	1.02321	0.524	0.239	1.0478e-276
EIF2AK2	0	1.00421	0.632	0.315	0
IRF7	0	0.983807	0.548	0.248	0
IFI16	0	0.97396	0.854	0.624	0
IER2	9.7154e-289	0.972396	0.905	0.667	3.55593e-284
TRIM22	0	0.93891	0.689	0.402	0
NAMPT	8.8564e-129	0.93063	0.859	0.622	3.24153e-124
STAT2	0	0.928092	0.705	0.435	0
SERPING1	0	0.919308	0.358	0.032	0
STAT1	0	0.912764	0.805	0.531	0
WARS	1.48872e-200	0.906173	0.681	0.487	5.44887e-196
PARP9	0	0.905471	0.62	0.278	0
ISG20	4.90746e-235	0.893937	0.505	0.228	1.79618e-230
SIGLEC1	0	0.887332	0.37	0.041	0
OASL	0	0.866815	0.363	0.064	0
PARP14	2.9842e-253	0.86363	0.733	0.5	1.09225e-248
CMPK2	0	0.860021	0.404	0.081	0
BCL2A1	1.09415e-187	0.858423	0.512	0.274	4.00469e-183
IGHA1	0	0.853777	0.605	0.182	0
MARCKS	5.03173e-174	0.844889	0.773	0.583	1.84166e-169
GBP4	1.23048e-287	0.842352	0.559	0.253	4.50368e-283
ZFP36L1	2.9362e-213	0.834343	0.892	0.691	1.07468e-208
DDX60L	8.12151e-264	0.832648	0.558	0.275	2.97255e-259
ITM2B	0	0.831195	0.986	0.883	0
SMCHD1	2.45911e-195	0.822882	0.835	0.633	9.0006e-191
SCO2	2.0684e-259	0.821702	0.652	0.387	7.57055e-255
CALHM6	3.87632e-172	0.81685	0.73	0.555	1.41877e-167
IFIH1	1.59653e-255	0.816238	0.453	0.188	5.84345e-251
GP1BB	1.92732e-22	0.802818	0.255	0.184	7.0542e-18
TMEM123	1.28916e-269	0.79934	0.813	0.594	4.71846e-265
CD300E	6.57538e-179	0.793027	0.664	0.456	2.40666e-174
SP110	3.18164e-253	0.790256	0.765	0.536	1.16451e-248
PPBP	1.49206e-21	0.778429	0.33	0.254	5.46108e-17
IFI30	6.19222e-175	0.778259	0.931	0.914	2.26642e-170
FCER1G	8.06145e-231	0.777225	0.951	0.908	2.95057e-226
DDX58	4.58956e-270	0.771143	0.451	0.174	1.67982e-265
RNF149	4.01393e-237	0.770663	0.876	0.658	1.46914e-232
FGL2	0	0.761811	0.947	0.81	0
SAT1	6.4459e-241	0.759502	0.973	0.853	2.35926e-236
MXD1	2.27358e-105	0.755499	0.522	0.346	8.32155e-101
LY96	7.96536e-171	0.732412	0.61	0.399	2.9154e-166
FCGR2A	9.56241e-215	0.732063	0.788	0.561	3.49994e-210
NMI	4.27792e-242	0.725362	0.642	0.383	1.56576e-237
VMP1	1.25451e-202	0.722631	0.84	0.639	4.59164e-198
AQP9	1.23658e-186	0.719475	0.376	0.15	4.526e-182
ACSL1	1.26494e-121	0.717546	0.507	0.318	4.6298e-117
GBP2	8.30985e-202	0.716222	0.661	0.421	3.04149e-197
IFI35	8.21109e-231	0.71546	0.518	0.262	3.00534e-226
TYMP	5.64985e-231	0.711733	0.912	0.808	2.0679e-226
UBE2L6	1.05008e-202	0.709987	0.646	0.423	3.84341e-198
NEXN	1.18938e-294	0.707739	0.334	0.081	4.35326e-290
DYNLT1	1.41713e-225	0.706206	0.763	0.551	5.18682e-221
RHOB	1.97904e-138	0.703753	0.596	0.395	7.24349e-134
PLCG2	1.90058e-128	0.702964	0.58	0.417	6.95632e-124
VAMP5	1.04607e-186	0.7008	0.653	0.428	3.82872e-182
SLFN5	1.20502e-207	0.69369	0.526	0.268	4.41049e-203
SAMD4A	1.21315e-269	0.692226	0.392	0.129	4.44026e-265
MS4A7	8.01347e-72	0.683179	0.666	0.544	2.93301e-67
SRGN	3.13011e-204	0.682513	0.988	0.893	1.14565e-199
IGLC1	4.12602e-272	0.677257	0.407	0.124	1.51016e-267
DTX3L	3.62792e-232	0.672849	0.575	0.309	1.32785e-227
GLUL	3.33277e-131	0.670487	0.705	0.535	1.21983e-126
PSMB9	5.15385e-227	0.669923	0.857	0.697	1.88636e-222
WSB1	1.43221e-191	0.664522	0.818	0.644	5.24203e-187
HIST1H2AC	9.02406e-141	0.664273	0.368	0.164	3.3029e-136
PDK4	2.02537e-240	0.662737	0.408	0.155	7.41306e-236
SLC25A37	1.55849e-44	0.662467	0.547	0.438	5.70424e-40
CHMP5	4.47508e-207	0.662453	0.577	0.335	1.63792e-202
DDX60	2.18362e-262	0.660574	0.381	0.123	7.99225e-258
VNN2	3.203e-72	0.659799	0.444	0.303	1.17233e-67
MNDA	2.19986e-173	0.658798	0.989	0.916	8.05169e-169
CEBPB	2.10605e-175	0.658438	0.891	0.755	7.70835e-171
GIMAP4	4.20126e-213	0.65774	0.849	0.677	1.5377e-208
JUNB	1.10516e-208	0.655527	0.923	0.711	4.045e-204
SPATS2L	2.19213e-282	0.64957	0.296	0.065	8.02342e-278
LITAF	1.34667e-77	0.646928	0.661	0.502	4.92896e-73
CARD16	1.64768e-203	0.643789	0.844	0.69	6.03066e-199
H3F3B	4.40385e-257	0.639353	0.986	0.927	1.61185e-252
DUSP6	7.41536e-153	0.63823	0.852	0.698	2.7141e-148
SOD2	9.77887e-52	0.63114	0.89	0.741	3.57917e-47
C1orf162	1.35589e-196	0.630095	0.852	0.707	4.96271e-192
CLEC2B	3.67794e-118	0.625793	0.578	0.392	1.34616e-113
S100A11	2.11571e-227	0.624862	0.978	0.953	7.74372e-223
NIBAN1	4.66703e-64	0.619604	0.437	0.301	1.70818e-59
TENT5A	3.90182e-148	0.619416	0.52	0.313	1.42811e-143
BTG2	2.14362e-103	0.618671	0.627	0.453	7.84585e-99
SELL	1.81449e-122	0.616436	0.776	0.596	6.64121e-118
LGALS3BP	1.12745e-255	0.612565	0.272	0.06	4.1266e-251
LRRK2	2.06905e-120	0.606204	0.791	0.612	7.57295e-116
BST2	1.03313e-177	0.605629	0.757	0.608	3.78138e-173
LILRA5	1.31159e-136	0.603984	0.644	0.462	4.80056e-132
CASP1	2.53253e-189	0.603151	0.789	0.615	9.26931e-185
HSPA6	1.05534e-192	0.601803	0.397	0.164	3.86265e-188
PF4	4.5666e-22	0.589012	0.29	0.213	1.67142e-17
CTSL	1.27432e-163	0.587435	0.252	0.079	4.66413e-159
IRF1	3.12504e-137	0.577408	0.892	0.738	1.14379e-132
ADAR	2.35735e-168	0.57576	0.737	0.545	8.62814e-164
CSF3R	1.70986e-55	0.571384	0.851	0.713	6.25825e-51
AIF1	9.91579e-184	0.570452	0.959	0.936	3.62928e-179
BASP1	2.57513e-36	0.568828	0.411	0.309	9.42522e-32
LILRB2	2.63203e-133	0.567135	0.734	0.563	9.6335e-129
TMEM154	6.29357e-62	0.564216	0.63	0.503	2.30351e-57
RABGAP1L	4.07377e-136	0.563064	0.564	0.365	1.49104e-131
FCGR1A	4.92461e-166	0.56189	0.419	0.199	1.80246e-161
HLA-DRB5	5.37111e-65	0.556561	0.562	0.425	1.96588e-60
TIMP1	4.21962e-68	0.555589	0.726	0.616	1.54442e-63
B2M	0	0.551415	1	1	0
FPR2	1.43767e-118	0.550916	0.394	0.205	5.262e-114
WIPF1	2.16952e-140	0.541707	0.803	0.612	7.94067e-136
LST1	4.33713e-118	0.536697	0.962	0.862	1.58743e-113
TUBA1A	5.00498e-113	0.532223	0.73	0.536	1.83187e-108
RIPOR2	7.11475e-136	0.531011	0.914	0.763	2.60407e-131
SCIMP	2.28674e-144	0.529448	0.628	0.446	8.3697e-140
STXBP2	8.87775e-106	0.529198	0.789	0.656	3.24935e-101
HLA-A	1.7171e-198	0.522927	0.987	0.938	6.28474e-194
RGS2	1.47105e-47	0.521163	0.777	0.648	5.38419e-43
SMIM25	1.45622e-77	0.519599	0.619	0.479	5.32991e-73
GCH1	1.46981e-143	0.517026	0.446	0.247	5.37965e-139
FPR1	2.49294e-89	0.516695	0.813	0.667	9.1244e-85
PSMA4	3.07993e-128	0.510373	0.735	0.6	1.12729e-123
P2RY13	7.04237e-100	0.505688	0.606	0.437	2.57758e-95
CIR1	9.57699e-101	0.5034	0.615	0.451	3.50527e-96
JAK2	1.25092e-118	0.503384	0.542	0.365	4.57848e-114
RGS18	2.4318e-72	0.503268	0.674	0.529	8.90064e-68
LPAR6	2.26485e-137	0.500626	0.461	0.263	8.28957e-133

## Sheet: cDC
Supplementary Table 3. Genes highly expressed in classical dendritic cells(cDC) in the STS Pre group.
	p_val	avg_log2FC	pct.1	pct.2	p_val_adj
IGKC	3.30076e-14	2.60605	0.83	0.505	1.20811e-09
IFITM3	7.55336e-24	2.20805	0.86	0.604	2.7646e-19
IGLC3	2.95386e-10	1.9889	0.45	0.167	1.08114e-05
IFI44L	5.07444e-34	1.81114	0.63	0.125	1.8573e-29
ISG15	1.32309e-15	1.73171	0.75	0.558	4.84263e-11
IFITM1	1.24851e-10	1.63959	0.43	0.176	4.56965e-06
IGHA1	7.75636e-20	1.6129	0.63	0.22	2.83891e-15
IFI6	6.51982e-19	1.5694	0.66	0.308	2.38632e-14
IGLC2	1.03624e-09	1.56653	0.53	0.262	3.79274e-05
MX1	1.09767e-25	1.52078	0.8	0.398	4.01757e-21
MT2A	5.59183e-11	1.33996	0.77	0.569	2.04667e-06
IFIT3	5.56627e-25	1.33032	0.5	0.099	2.03731e-20
MX2	3.49432e-20	1.27835	0.76	0.435	1.27896e-15
PLAC8	3.03529e-09	1.27685	0.72	0.618	0.000111095
IFIT2	3.37578e-09	1.12418	0.32	0.11	0.000123557
XAF1	8.31259e-17	1.12286	0.81	0.631	3.04249e-12
SAMD9L	1.316e-18	1.10922	0.77	0.442	4.8167e-14
RNF213	2.7876e-13	0.996776	0.89	0.8	1.02029e-08
IFITM2	7.15403e-12	0.973846	0.93	0.934	2.61845e-07
LY6E	5.6474e-15	0.96628	0.88	0.749	2.06701e-10
JCHAIN	6.11346e-10	0.952521	0.34	0.103	2.23759e-05
STAT1	7.96639e-13	0.926566	0.78	0.611	2.91578e-08
GBP1	1.06895e-09	0.924036	0.66	0.457	3.91248e-05
RSAD2	1.5181e-16	0.906407	0.33	0.059	5.55638e-12
EPSTI1	1.54213e-15	0.849198	0.77	0.543	5.64433e-11
LAP3	1.41535e-14	0.833657	0.9	0.802	5.18032e-10
OAS3	1.2695e-15	0.789272	0.58	0.242	4.64651e-11
IFI44	1.36451e-18	0.780215	0.53	0.167	4.99425e-14
IRF7	1.46387e-15	0.770996	0.71	0.398	5.3579e-11
TNFSF10	3.78333e-09	0.770657	0.74	0.602	0.000138474
PSME2	1.24934e-13	0.764476	0.97	0.905	4.5727e-09
PLCG2	1.42626e-11	0.746059	0.79	0.651	5.22026e-07
IFIT1	5.61496e-22	0.711071	0.37	0.051	2.05513e-17
OAS2	2.0719e-11	0.689556	0.6	0.354	7.58337e-07
PSMB9	4.74806e-13	0.679632	0.92	0.916	1.73784e-08
DRAP1	1.87891e-10	0.654189	0.93	0.862	6.87699e-06
UBE2L6	4.74627e-09	0.646999	0.72	0.62	0.000173718
B2M	4.77368e-24	0.642743	1	1	1.74721e-19
PLSCR1	2.77461e-09	0.637316	0.79	0.69	0.000101554
GBP4	1.18387e-09	0.623933	0.54	0.292	4.33308e-05
EIF2AK2	5.701e-08	0.592289	0.7	0.565	0.00208662
CHMP5	7.77703e-09	0.58519	0.69	0.558	0.000284647
IRF9	2.19232e-12	0.56963	0.79	0.558	8.0241e-08
S100A11	1.75188e-12	0.568715	0.99	0.982	6.41207e-08
CCR1	3.48403e-07	0.558503	0.48	0.264	0.0127519
DYNLT1	1.06396e-08	0.553555	0.77	0.668	0.00038942
CARD16	8.95651e-09	0.551995	0.93	0.897	0.000327817
IFI16	5.35007e-08	0.538044	0.94	0.89	0.00195818
FGL2	1.15715e-07	0.533536	0.96	0.93	0.0042353
BST2	3.96407e-07	0.527479	0.85	0.873	0.0145089
MEF2C	1.18378e-06	0.518489	0.94	0.897	0.0433274

## Sheet: NK
Supplementary Table 3. Genes highly expressed in Natural killer(NK) cells in the STS Pre group.
	p_val	avg_log2FC	pct.1	pct.2	p_val_adj
IGKC	1.22418e-233	1.59508	0.713	0.403	4.48061e-229
IFI44L	5.75397e-116	1.58975	0.307	0.085	2.10601e-111
IGLC2	5.09714e-115	1.45527	0.409	0.169	1.8656e-110
IFI6	2.76371e-71	1.31676	0.416	0.251	1.01154e-66
ISG15	3.36781e-58	1.20155	0.63	0.569	1.23265e-53
MX1	6.71953e-92	1.08972	0.261	0.074	2.45942e-87
IGHA1	8.94878e-179	1.08307	0.441	0.131	3.27534e-174
MX1	6.41808e-68	1.05902	0.32	0.155	2.34908e-63
ISG20	7.48975e-84	0.928082	0.651	0.537	2.74132e-79
IFITM1	1.84006e-51	0.849445	0.755	0.748	6.7348e-47
XAF1	2.68324e-64	0.823361	0.531	0.386	9.82092e-60
MT2A	1.18122e-44	0.775165	0.618	0.532	4.32337e-40
PLCG2	2.23607e-75	0.768018	0.614	0.488	8.18424e-71
LY6E	1.66208e-92	0.743472	0.83	0.77	6.08337e-88
IGHM	7.91483e-69	0.657222	0.307	0.132	2.89691e-64
IFITM3	7.54459e-36	0.648335	0.575	0.487	2.76139e-31
EPSTI1	4.70682e-49	0.627388	0.391	0.25	1.72274e-44
IRF7	2.44171e-36	0.627136	0.281	0.168	8.9369e-32
EIF2AK2	8.66763e-37	0.626047	0.422	0.315	3.17244e-32
STAT1	2.13785e-43	0.590319	0.485	0.366	7.82474e-39
BST2	1.76788e-48	0.546061	0.736	0.707	6.47061e-44
PARP9	8.59976e-35	0.516955	0.337	0.221	3.1476e-30
IRF9	2.42583e-45	0.512944	0.574	0.456	8.87878e-41

## Sheet: B
Supplementary Table 3. Genes highly expressed in B cells in the STS Pre group.
	p_val	avg_log2FC	pct.1	pct.2	p_val_adj
IGHA1	9.53101e-206	2.38717	0.501	0.284	3.48845e-201
JCHAIN	5.73235e-109	2.13257	0.576	0.436	2.0981e-104
IGHA2	2.90012e-151	2.00353	0.262	0.101	1.06147e-146
IGKC	2.13744e-32	1.64587	0.888	0.802	7.82326e-28
TXNDC5	7.13273e-100	1.46053	0.271	0.146	2.61065e-95
IGLC2	1.09911e-26	1.42091	0.67	0.564	4.02284e-22
ISG15	2.71217e-167	1.3224	0.459	0.276	9.92682e-163
IGHG4	6.12443e-51	1.24568	0.297	0.185	2.2416e-46
MZB1	8.08518e-27	1.21848	0.453	0.417	2.95926e-22
IGLC1	1.04371e-43	1.16957	0.506	0.393	3.82008e-39
IFI44L	4.03358e-280	1.12353	0.256	0.066	1.47633e-275
IGLC3	6.20147e-07	1.1142	0.56	0.489	0.022698
IGHG1	1.61855e-20	1.10858	0.271	0.198	5.92405e-16
SEC11C	1.72066e-47	1.06697	0.381	0.304	6.29779e-43
IFITM1	1.22138e-267	1.03981	0.339	0.12	4.47036e-263
HSP90B1	1.02637e-08	1.0212	0.569	0.597	0.00037566
ISG20	8.72624e-299	0.995649	0.802	0.687	3.19389e-294
IFI6	7.68132e-252	0.985204	0.301	0.1	2.81144e-247
XBP1	6.68388e-80	0.973715	0.304	0.186	2.44637e-75
PPIB	1.41424e-38	0.958987	0.646	0.637	5.17628e-34
MX1	6.41284e-178	0.943711	0.437	0.244	2.34716e-173
SUB1	3.20348e-167	0.919097	0.818	0.771	1.17251e-162
FKBP11	1.32325e-106	0.800308	0.268	0.136	4.84322e-102
IGHM	2.04756e-07	0.759529	0.92	0.906	0.00749427
XAF1	9.87866e-96	0.724957	0.381	0.24	3.61569e-91
SSR3	4.95113e-70	0.723094	0.397	0.292	1.81216e-65
PLCG2	3.52821e-100	0.699375	0.631	0.486	1.29136e-95
SSR4	1.41609e-32	0.698151	0.681	0.695	5.18304e-28
ITM2C	2.50997e-51	0.696016	0.302	0.214	9.18674e-47
TNFRSF17	6.16028e-107	0.674367	0.251	0.121	2.25472e-102
SEC61B	4.03238e-69	0.667443	0.616	0.556	1.47589e-64
MYDGF	1.76654e-56	0.647826	0.324	0.224	6.4657e-52
IRF7	3.0692e-177	0.626975	0.355	0.163	1.12336e-172
SRGN	6.44388e-102	0.596535	0.364	0.22	2.35852e-97
STAT1	1.00922e-156	0.570896	0.386	0.195	3.69383e-152
ACTB	1.7201e-58	0.568845	0.986	0.991	6.29575e-54
SEC61G	5.78797e-83	0.563814	0.564	0.47	2.11846e-78
SPCS2	7.84963e-119	0.555071	0.719	0.64	2.87304e-114
CD38	3.82013e-92	0.552002	0.292	0.161	1.39821e-87
DERL3	4.97283e-43	0.55004	0.256	0.172	1.8201e-38
OAS1	1.78436e-142	0.540233	0.368	0.186	6.53093e-138
SAMD9L	9.10901e-107	0.53772	0.462	0.293	3.33399e-102
EPSTI1	1.38117e-130	0.518371	0.36	0.186	5.05523e-126
LMAN1	6.5431e-32	0.518094	0.323	0.258	2.39484e-27
PDIA4	4.82834e-109	0.517616	0.277	0.139	1.76722e-104
MT2A	6.87017e-142	0.514908	0.304	0.136	2.51455e-137
OSTC	9.47666e-88	0.50976	0.447	0.318	3.46855e-83
MX2	4.93069e-73	0.503621	0.26	0.146	1.80468e-68
