# Supplementary material for: Single cell analysis identified IFN signaling activation contributes to the pathogenesis of pediatric steroid-sensitive nephrotic syndrome
Source: Biomark Res. 2025 May 24;13:77. doi: 10.1186/s40364-025-00790-2 (PMC12103753; doi:10.1186/s40364-025-00790-2)
Supplement: Supplementary file 2 — Supplementary Material 2. Supplementary Table 1. Inclusion and exclusion criteria of nephrotic syndrome patients. Supplementary Table 2. Detailed information of patients and healthy controls. Supplementary Table 3. Genes highly expressed in each cluster (T cells, B cells, NK cells, monocytes, cDC, pDC, and mast cells) in the STS Pre group. Supplementary Table 4. Genes lowly expressed in each cluster (T cells, B cells, NK cells, monocytes, cDC, pDC, and mast cells) in the STS Pre group. Supplementary Table 5. Enrichment of MSigDB Hallmark gene sets within each major cluster (T cells, B cells, NK cells, monocytes, cDC, pDC, and mast cells) across groups. Supplementary Table 6. Enrichment of MSigDB Hallmark gene sets within each subcluster of T cells, B cells, NK cells, and monocytes across groups. Supplementary Table 7. Interferon-stimulated genes. Supplementary Table 8. RSS scores across groups within each subcluster of T, B, NK, and myeloid cells. [file 40364_2025_790_MOESM2_ESM.zip › Supplementary Table 4. Genes lowly expressed in each cluster(T cells, B cells, NK cells, monocytes, cDC, pDC, and mast cells) in the STS Pre group.xlsx]

## Sheet: T cells
Supplementary Table 4. Genes lowly expressed in T cells in the STS Pre group.
	p_val	avg_log2FC	pct.1	pct.2	p_val_adj
ZFP36L2	0	-0.534094	0.844	0.915	0
KLF6	9.55e-293	-0.555782	0.391	0.552	3.5e-288
TUBA1A	0	-0.587259	0.376	0.59	0
XIST	0	-0.597455	0.173	0.336	0
AC044849.1	0	-0.647261	0.065	0.3	0
RPS20	0	-0.652116	0.912	0.984	0
CCNL1	0	-0.692024	0.442	0.678	0
MT-ND5	0	-0.697105	0.881	0.962	0
MT-ND1	0	-0.726216	0.981	0.995	0
YPEL5	0	-0.730725	0.221	0.47	0
RPL13A	0	-0.743546	0.977	0.996	0
CD69	0	-0.878127	0.217	0.516	0
PPP1R15A	0	-0.8841	0.106	0.393	0
JUND	0	-0.912038	0.784	0.893	0
NFKBIA	0	-1.0149	0.282	0.593	0
CXCR4	0	-1.03189	0.375	0.686	0
TSC22D3	0	-1.07388	0.533	0.769	0
MTRNR2L8	1.43e-163	-1.21625	0.214	0.317	5.25e-159
TNFAIP3	0	-1.32748	0.141	0.484	0
FOSB	0	-1.37323	0.02	0.385	0
JUNB	0	-1.41176	0.527	0.711	0
DUSP1	0	-1.48314	0.135	0.492	0
JUN	0	-1.97658	0.271	0.58	0
FOS	0	-2.00118	0.165	0.512	0

## Sheet: monocyte
Supplementary Table 4. Genes lowly expressed in monocytes in the STS Pre group.
	p_val	avg_log2FC	pct.1	pct.2	p_val_adj
RPL6	1.47643e-260	-0.500322	0.949	0.986	5.40389e-256
PPP1R15A	4.31061e-35	-0.501884	0.375	0.444	1.57773e-30
AC007952.4	5.84468e-22	-0.507372	0.346	0.403	2.13921e-17
ID2	1.44923e-21	-0.509768	0.384	0.442	5.30432e-17
SNHG5	4.95352e-62	-0.509811	0.529	0.614	1.81304e-57
S100A12	3.09089e-119	-0.52526	0.674	0.829	1.1313e-114
AHNAK	5.43341e-81	-0.53935	0.755	0.763	1.98868e-76
RPS10	1.62455e-40	-0.550822	0.889	0.935	5.946e-36
PER1	4.58931e-166	-0.555431	0.114	0.365	1.67973e-161
RPL4	8.31278e-184	-0.555985	0.813	0.838	3.04256e-179
RPS5	1.73268e-152	-0.558103	0.873	0.93	6.34179e-148
RPS16	0	-0.558959	0.939	0.975	0
CD99	1.99886e-56	-0.561869	0.476	0.599	7.31603e-52
RPL10A	4.95563e-210	-0.563743	0.868	0.928	1.81381e-205
RPS11	1.86003e-302	-0.564157	0.949	0.979	6.80789e-298
RPL15	0	-0.56624	0.944	0.975	0
IRS2	3.43825e-103	-0.573937	0.301	0.506	1.25843e-98
VIM	3.3985e-228	-0.57823	0.949	0.958	1.24388e-223
RPL13	0	-0.578261	0.973	0.998	0
RACK1	1.49848e-294	-0.582841	0.912	0.956	5.48458e-290
TSC22D3	2.40628e-84	-0.584452	0.764	0.743	8.80722e-80
ARL4A	5.03331e-125	-0.591555	0.179	0.398	1.84224e-120
EEF1A1	0	-0.599438	0.967	0.996	0
MT-CYB	2.95001e-307	-0.605703	0.983	0.995	1.07973e-302
RPL10	0	-0.61269	0.976	0.998	0
EEF1G	6.09814e-248	-0.617433	0.847	0.869	2.23198e-243
RPS3A	0	-0.622946	0.964	0.995	0
RPL7	0	-0.624133	0.917	0.936	0
RPL7A	0	-0.62789	0.947	0.992	0
RPS3	2.45414e-283	-0.629406	0.945	0.99	8.98238e-279
SLC25A6	5.20404e-199	-0.639352	0.753	0.825	1.90473e-194
ACTG1	3.58651e-286	-0.640697	0.914	0.94	1.3127e-281
CXCR4	2.63611e-98	-0.657643	0.336	0.524	9.64842e-94
RPSA	6.01158e-219	-0.661953	0.848	0.92	2.2003e-214
MT-CO1	0	-0.673037	0.99	0.999	0
RPL3	0	-0.674718	0.884	0.944	0
EEF1B2	1.25457e-211	-0.677564	0.818	0.913	4.59186e-207
GAPDH	5.65696e-285	-0.686305	0.913	0.963	2.0705e-280
RPL13A	0	-0.713576	0.919	0.957	0
IL32	4.54879e-16	-0.716285	0.204	0.258	1.6649e-11
SNHG29	1.02191e-143	-0.723653	0.69	0.797	3.7403e-139
RPS4X	0	-0.724309	0.932	0.989	0
MT-CO3	0	-0.746913	0.989	0.998	0
RPL5	0	-0.766299	0.916	0.983	0
RPLP0	0	-0.785667	0.809	0.893	0
RPS2	0	-0.787333	0.933	0.986	0
C1orf56	5.09752e-32	-0.870719	0.185	0.274	1.86574e-27
NKG7	7.25706e-08	-1.01816	0.353	0.368	0.00265616
TNFAIP3	1.7194e-137	-1.04582	0.27	0.474	6.29316e-133
FOSB	3.25638e-21	-1.17269	0.393	0.408	1.19187e-16
NFKBIA	5.08973e-216	-1.27213	0.57	0.705	1.86289e-211
AC020916.1	1.25382e-08	-1.27755	0.539	0.492	0.000458909
JUN	4.87599e-52	-1.38787	0.3	0.404	1.78466e-47

## Sheet: cDC
Supplementary Table 4. Genes lowly expressed in classical dendritic cells(cDC) in the STS Pre group.
	p_val	avg_log2FC	pct.1	pct.2	p_val_adj
FAM118A	7.15469e-08	-0.503501	0.31	0.602	0.00261869
RPLP0	1.28763e-18	-0.508466	0.97	0.98	4.71286e-14
ARL4A	3.99865e-09	-0.509321	0.21	0.514	0.000146354
RPS2	1.73944e-23	-0.535087	1	1	6.36653e-19
RPL7	2.11205e-20	-0.537669	0.99	0.982	7.7303e-16
TKT	2.23513e-09	-0.538182	0.86	0.914	8.18079e-05
MT-ND5	2.13286e-08	-0.542463	0.96	0.965	0.000780647
GABPB1-AS1	4.51545e-08	-0.545797	0.35	0.655	0.0016527
SGK1	2.60518e-08	-0.549108	0.17	0.479	0.000953523
YPEL5	1.18353e-06	-0.550083	0.56	0.743	0.0433184
KLF9	9.74546e-13	-0.589627	0.16	0.558	3.56694e-08
PER1	6.46976e-15	-0.601248	0.18	0.607	2.368e-10
MT-CO3	3.61326e-20	-0.611888	0.99	1	1.32249e-15
ATP2B1-AS1	2.24824e-08	-0.675024	0.42	0.673	0.000822878
GABARAPL1	1.62818e-11	-0.688892	0.12	0.486	5.95929e-07
LYZ	3.38218e-10	-0.716691	0.98	1	1.23791e-05
SNHG5	2.89745e-12	-0.757136	0.74	0.91	1.06049e-07
PPP1R15A	1.12258e-09	-0.771072	0.47	0.679	4.10877e-05
KLF6	2.74276e-07	-0.772606	0.85	0.89	0.0100388
RPL13A	2.98622e-27	-0.786824	0.98	0.989	1.09299e-22
TNFAIP3	6.38358e-10	-0.838691	0.38	0.666	2.33645e-05
DDIT4	1.62337e-11	-0.892073	0.29	0.662	5.94169e-07
NR4A2	2.6736e-11	-0.908486	0.24	0.571	9.78563e-07
KLF4	2.19928e-11	-0.91543	0.47	0.721	8.04958e-07
DUSP1	1.21855e-09	-0.947483	0.8	0.835	4.46001e-05
RGS1	2.27164e-12	-1.0024	0.09	0.475	8.31443e-08
NFKBIA	1.4743e-16	-1.09378	0.78	0.901	5.3961e-12
TSC22D3	1.11909e-17	-1.09489	0.65	0.888	4.09599e-13
CXCR4	1.84793e-16	-1.24006	0.49	0.796	6.76359e-12
AC020916.1	5.74597e-11	-1.48328	0.41	0.657	2.10308e-06
JUN	7.49008e-10	-1.49397	0.29	0.571	2.74145e-05
AREG	1.26929e-10	-1.52901	0.09	0.435	4.64573e-06
FOSB	6.21197e-13	-1.75339	0.46	0.679	2.27364e-08

## Sheet: NK
Supplementary Table 4. Genes lowly expressed in Natural killer(NK) cells in the STS Pre group.
	p_val	avg_log2FC	pct.1	pct.2	p_val_adj
XIST	4.80891e-24	-0.50891	0.209	0.322	1.76011e-19
IFRD1	1.57757e-60	-0.516512	0.096	0.266	5.77405e-56
BCLAF1	1.96575e-60	-0.516761	0.406	0.625	7.19484e-56
SOCS1	3.03733e-46	-0.524252	0.141	0.3	1.11169e-41
ARHGAP9	1.88477e-60	-0.531053	0.309	0.527	6.89845e-56
BTG2	9.20008e-44	-0.554083	0.337	0.51	3.36732e-39
ZFP36L2	8.68951e-84	-0.568296	0.839	0.928	3.18045e-79
RPS20	6.73825e-115	-0.593247	0.783	0.925	2.46627e-110
DDX3X	1.58177e-55	-0.625514	0.543	0.706	5.78943e-51
MT-ND5	7.65368e-155	-0.655643	0.917	0.98	2.80132e-150
AC007952.4	5.38339e-43	-0.663969	0.148	0.297	1.97037e-38
KLF6	1.00578e-71	-0.698561	0.54	0.731	3.68126e-67
IER5	6.9292e-96	-0.71757	0.114	0.344	2.53616e-91
RPL13A	1.00907e-174	-0.73943	0.933	0.989	3.69329e-170
MT-ND1	4.65926e-208	-0.740656	0.977	0.994	1.70534e-203
CD69	3.45933e-82	-0.797978	0.306	0.549	1.26615e-77
CXCR4	3.76595e-63	-0.806082	0.174	0.364	1.37837e-58
CCNL1	6.71001e-110	-0.843142	0.453	0.697	2.45593e-105
JUNB	3.56755e-55	-0.869697	0.517	0.662	1.30576e-50
MTRNR2L8	5.53213e-10	-0.889808	0.214	0.286	2.02481e-05
YPEL5	4.6252e-122	-0.918143	0.218	0.501	1.69287e-117
TNFAIP3	4.63752e-80	-0.944958	0.213	0.434	1.69738e-75
TSC22D3	1.10305e-105	-0.945122	0.526	0.715	4.03726e-101
JUND	1.91926e-161	-1.07213	0.77	0.904	7.02468e-157
AC044849.1	2.64111e-175	-1.07378	0.058	0.361	9.66672e-171
NR4A2	6.37294e-186	-1.07692	0.027	0.321	2.33256e-181
ZFP36	4.04648e-125	-1.13812	0.303	0.58	1.48105e-120
PPP1R15A	2.63102e-172	-1.2302	0.14	0.469	9.62979e-168
AC020916.1	1.67469e-210	-1.49259	0.066	0.412	6.12955e-206
NFKBIA	3.46268e-204	-1.60919	0.261	0.623	1.26738e-199
FOSB	3.7212e-274	-1.77404	0.027	0.418	1.362e-269
DUSP1	3.36638e-258	-2.0072	0.169	0.562	1.23213e-253
FOS	2.35198e-228	-2.57341	0.215	0.567	8.60847e-224
JUN	1.66695e-259	-2.86559	0.182	0.576	6.10121e-255

## Sheet: B
Supplementary Table 4. Genes lowly expressed in B cells in the STS Pre group.
	p_val	avg_log2FC	pct.1	pct.2	p_val_adj
JUNB	5.17989e-11	-0.501419	0.577	0.561	1.89589e-06
RPS16	0	-0.508449	0.987	0.998	0
RPL21	0	-0.518099	0.994	0.998	0
RALGPS2	8.47129e-176	-0.519171	0.738	0.868	3.10058e-171
YPEL5	2.99798e-60	-0.532507	0.332	0.435	1.09729e-55
RPL3	0	-0.537483	0.984	0.996	0
RPS9	0	-0.548454	0.973	0.994	0
MT-ND5	4.37429e-185	-0.569391	0.904	0.952	1.60103e-180
TXNIP	2.31937e-219	-0.582553	0.966	0.986	8.48913e-215
NOP53	5.08472e-276	-0.606838	0.744	0.895	1.86106e-271
MT-ND1	0	-0.627068	0.992	0.995	0
CCNL1	2.37993e-107	-0.632561	0.472	0.584	8.71077e-103
PPP1R15A	2.39157e-93	-0.724206	0.205	0.347	8.75339e-89
NFKBIA	9.87415e-95	-0.756992	0.393	0.523	3.61404e-90
RPS20	0	-0.769627	0.902	0.982	0
MTRNR2L8	1.42221e-07	-0.77277	0.287	0.318	0.00520541
TSC22D3	1.94252e-115	-0.857914	0.564	0.654	7.10983e-111
CXCR4	3.11382e-203	-0.866456	0.54	0.749	1.13969e-198
RPL13A	0	-0.88232	0.984	0.997	0
KLF6	3.75306e-120	-0.904584	0.335	0.49	1.37366e-115
JUND	1.15076e-155	-0.942831	0.868	0.889	4.21189e-151
CD69	3.71733e-120	-1.04301	0.17	0.346	1.36058e-115
JUN	1.01772e-66	-1.15014	0.46	0.535	3.72494e-62
FOSB	5.21858e-216	-1.17594	0.038	0.266	1.91005e-211
DUSP1	2.05012e-125	-1.2011	0.246	0.398	7.50366e-121
FOS	4.38326e-86	-1.55916	0.256	0.363	1.60432e-81

## Sheet: Mast
Supplementary Table 4. Genes lowly expressed in mast cells in the STS Pre group.
	p_val	avg_log2FC	pct.1	pct.2	p_val_adj
RPLP2	2.62e-07	-0.771515	0.704	0.925	0.00958559
GAPDH	9.02e-07	-0.795198	0.51	0.812	0.0330112
TSPO	1.7e-08	-1.12473	0.367	0.737	0.000621529
EMB	8.79e-07	-1.21495	0.265	0.579	0.0321744
CD24	4.34e-07	-1.22775	0.153	0.489	0.0158909
LYZ	9.75e-09	-1.29893	0.408	0.752	0.000356949
CAMP	3.54e-08	-1.46575	0.071	0.414	0.00129406
CYP4F3	4.83e-07	-1.69705	0.051	0.323	0.0176829
S100P	2.28e-08	-1.74243	0.163	0.511	0.00083289
S100A8	6.86e-09	-1.85648	0.388	0.692	0.000250981
LCN2	1.03e-07	-2.04005	0.102	0.421	0.00377494
RETN	1.53e-10	-2.18553	0.092	0.511	5.6e-06
PGLYRP1	2.53e-07	-2.38854	0.082	0.368	0.00924428
CRISP3	7.3e-08	-2.64674	0.061	0.353	0.00267063
S100A9	1.02e-07	-2.66735	0.48	0.684	0.00373288
LTF	2.58e-08	-3.44423	0.071	0.383	0.000944167
S100A12	7.33e-08	-4.64147	0.031	0.308	0.00268321

## Sheet: pDC
Supplementary Table 4. Genes lowly expressed in plasmacytoid dendritic cells(pDC) in the STS Pre group.
	p_val	avg_log2FC	pct.1	pct.2	p_val_adj
UBC	3.19912e-13	-0.524351	0.981	0.966	1.17091e-08
BCLAF1	6.19708e-07	-0.528344	0.761	0.844	0.0226819
RRBP1	3.07126e-08	-0.554582	0.871	0.905	0.00112411
ARL4C	3.46108e-07	-0.557204	0.903	0.911	0.0126679
FUS	6.58696e-10	-0.57	0.916	0.933	2.41089e-05
STK17B	2.2969e-08	-0.581657	0.697	0.844	0.000840687
RBM3	5.27349e-12	-0.589579	0.832	0.927	1.93015e-07
PNN	1.44372e-10	-0.6068	0.826	0.899	5.28416e-06
EEF1G	2.24584e-20	-0.640722	0.955	0.966	8.21999e-16
CD44	1.01671e-06	-0.642622	0.684	0.788	0.0372127
ZFP36L2	3.78753e-09	-0.65856	0.871	0.905	0.000138627
KLF4	1.44028e-10	-0.661016	0.103	0.402	5.27157e-06
AHNAK	3.2454e-08	-0.671479	0.716	0.877	0.00118785
DDX3X	1.82563e-09	-0.676231	0.723	0.911	6.68197e-05
MT-ND2	1.96424e-15	-0.698302	0.974	0.989	7.18931e-11
MT-ND3	8.93389e-21	-0.710968	0.974	1	3.26989e-16
MT-CO1	2.1085e-23	-0.738573	0.994	1	7.71731e-19
DUSP1	3.89434e-11	-0.752117	0.342	0.732	1.42537e-06
IDS	8.8394e-12	-0.755851	0.671	0.838	3.23531e-07
MT-ND4L	1.49638e-12	-0.765916	0.723	0.894	5.47689e-08
PPP1R15A	8.66658e-14	-0.786785	0.71	0.888	3.17205e-09
DDIT4	1.25577e-09	-0.787714	0.445	0.715	4.59623e-05
MYADM	8.33533e-11	-0.792323	0.387	0.676	3.05081e-06
MT-ATP6	2.96755e-21	-0.795563	1	1	1.08615e-16
CXCR4	6.98775e-13	-0.816276	0.626	0.816	2.55758e-08
JUND	8.90808e-17	-0.82061	0.961	0.939	3.26045e-12
SNHG5	2.46452e-15	-0.821153	0.755	0.883	9.0204e-11
MT-CYB	1.05023e-22	-0.827957	0.981	1	3.84395e-18
LINC-PINT	4.06576e-10	-0.836826	0.658	0.81	1.48811e-05
GABPB1-AS1	1.3001e-11	-0.891951	0.465	0.782	4.7585e-07
FAM118A	1.22076e-10	-0.897077	0.368	0.631	4.46809e-06
MT-ND4	5.42338e-25	-0.904395	1	0.994	1.98501e-20
RAB11FIP1	3.15176e-13	-0.91297	0.787	0.877	1.15358e-08
RPL13A	1.4309e-32	-0.924282	0.981	0.978	5.23724e-28
TSC22D3	1.04961e-12	-0.945749	0.432	0.754	3.84169e-08
CCNL1	8.54739e-19	-0.985284	0.813	0.894	3.12843e-14
YPEL5	9.68922e-15	-1.00856	0.819	0.849	3.54635e-10
LDLRAD4	2.43216e-16	-1.01701	0.226	0.654	8.90196e-12
MT-ND1	8.02431e-26	-1.04279	0.981	1	2.93698e-21
MT-CO3	4.7252e-36	-1.07956	0.987	1	1.72947e-31
RGS1	4.8223e-19	-1.22732	0.168	0.609	1.76501e-14
KLF6	2.41902e-18	-1.32665	0.948	0.916	8.85384e-14
IGLC1	1.10876e-12	-1.36846	0.484	0.123	4.05817e-08
MT-ND5	2.14391e-35	-1.43948	0.948	0.961	7.84693e-31
AC020916.1	2.72031e-15	-1.60769	0.277	0.637	9.9566e-11
FOS	4.26145e-19	-1.6688	0.503	0.838	1.55973e-14
JUN	1.5729e-19	-1.8163	0.232	0.659	5.75699e-15
FOSB	5.96935e-30	-2.03307	0.142	0.732	2.18484e-25
