# Supplementary material for: Single cell analysis identified IFN signaling activation contributes to the pathogenesis of pediatric steroid-sensitive nephrotic syndrome
Source: Biomark Res. 2025 May 24;13:77. doi: 10.1186/s40364-025-00790-2 (PMC12103753; doi:10.1186/s40364-025-00790-2)
Supplement: Supplementary file 2 — Supplementary Material 2. Supplementary Table 1. Inclusion and exclusion criteria of nephrotic syndrome patients. Supplementary Table 2. Detailed information of patients and healthy controls. Supplementary Table 3. Genes highly expressed in each cluster (T cells, B cells, NK cells, monocytes, cDC, pDC, and mast cells) in the STS Pre group. Supplementary Table 4. Genes lowly expressed in each cluster (T cells, B cells, NK cells, monocytes, cDC, pDC, and mast cells) in the STS Pre group. Supplementary Table 5. Enrichment of MSigDB Hallmark gene sets within each major cluster (T cells, B cells, NK cells, monocytes, cDC, pDC, and mast cells) across groups. Supplementary Table 6. Enrichment of MSigDB Hallmark gene sets within each subcluster of T cells, B cells, NK cells, and monocytes across groups. Supplementary Table 7. Interferon-stimulated genes. Supplementary Table 8. RSS scores across groups within each subcluster of T, B, NK, and myeloid cells. [file 40364_2025_790_MOESM2_ESM.zip › Supplementary Table 5. Enrichment of MSigDB Hallmark gene sets within each major cluster(T cells, B cells, NK cells, monocytes, cDC, pDC, and mast cells) across groups.xlsx]

## Sheet: T cells
Supplementary Table 5. Enrichment of MSigDB Hallmark gene sets within T cells across groups.
	CT	STS Pre	STS Post
HALLMARK_MYC_TARGETS_V1	5.17334	5.10653	5.33618
HALLMARK_ALLOGRAFT_REJECTION	2.494	2.51554	2.45749
HALLMARK_INTERFERON_ALPHA_RESPONSE	1.36045	2.28022	1.49398
HALLMARK_OXIDATIVE_PHOSPHORYLATION	1.79146	1.97681	1.92942
HALLMARK_INTERFERON_GAMMA_RESPONSE	1.15028	1.3812	1.08225
HALLMARK_REACTIVE_OXYGEN_SPECIES_PATHWAY	1.43655	1.23528	1.26366
HALLMARK_PI3K_AKT_MTOR_SIGNALING	1.17391	1.12723	1.12775
HALLMARK_UNFOLDED_PROTEIN_RESPONSE	1.177	1.05187	1.12942
HALLMARK_PANCREAS_BETA_CELLS	0.917095	1.02618	0.99569
HALLMARK_P53_PATHWAY	1.30604	1.01049	1.04356
HALLMARK_ANDROGEN_RESPONSE	0.916169	0.878974	0.846877
HALLMARK_APICAL_JUNCTION	0.664325	0.678096	0.651264
HALLMARK_APOPTOSIS	0.866663	0.667204	0.649699
HALLMARK_MTORC1_SIGNALING	0.664108	0.641333	0.6517
HALLMARK_PROTEIN_SECRETION	0.631217	0.62446	0.633075
HALLMARK_HYPOXIA	1.11369	0.610637	0.661435
HALLMARK_COMPLEMENT	0.562877	0.586103	0.551829
HALLMARK_UV_RESPONSE_UP	0.950864	0.574363	0.583863
HALLMARK_ANGIOGENESIS	0.543715	0.570438	0.592858
HALLMARK_TGF_BETA_SIGNALING	0.890481	0.564272	0.524782
HALLMARK_IL6_JAK_STAT3_SIGNALING	0.756021	0.558583	0.537569
HALLMARK_TNFA_SIGNALING_VIA_NFKB	1.22871	0.5451	0.540161
HALLMARK_MYC_TARGETS_V2	0.502135	0.543342	0.592475
HALLMARK_DNA_REPAIR	0.525847	0.538854	0.54467
HALLMARK_ADIPOGENESIS	0.491079	0.483834	0.471986
HALLMARK_G2M_CHECKPOINT	0.570762	0.471449	0.499105
HALLMARK_FATTY_ACID_METABOLISM	0.38853	0.432032	0.409269
HALLMARK_INFLAMMATORY_RESPONSE	0.473335	0.42179	0.382133
HALLMARK_PEROXISOME	0.417967	0.419573	0.412306
HALLMARK_NOTCH_SIGNALING	0.391795	0.413873	0.430111
HALLMARK_KRAS_SIGNALING_UP	0.566956	0.409394	0.434096
HALLMARK_E2F_TARGETS	0.416579	0.378654	0.413233
HALLMARK_GLYCOLYSIS	0.38247	0.3655	0.382699
HALLMARK_MITOTIC_SPINDLE	0.498779	0.363509	0.393326
HALLMARK_HEME_METABOLISM	0.444125	0.341925	0.347391
HALLMARK_IL2_STAT5_SIGNALING	0.421403	0.335778	0.342508
HALLMARK_WNT_BETA_CATENIN_SIGNALING	0.337918	0.320688	0.336475
HALLMARK_CHOLESTEROL_HOMEOSTASIS	0.289475	0.300572	0.297736
HALLMARK_EPITHELIAL_MESENCHYMAL_TRANSITION	0.437228	0.278193	0.279925
HALLMARK_APICAL_SURFACE	0.277874	0.256159	0.282877
HALLMARK_KRAS_SIGNALING	0.32468	0.247236	0.271898
HALLMARK_ESTROGEN_RESPONSE_LATE	0.338977	0.24466	0.252818
HALLMARK_XENOBIOTIC_METABOLISM	0.13762	0.179764	0.163512
HALLMARK_ESTROGEN_RESPONSE_EARLY	0.279095	0.162961	0.181264
HALLMARK_BILE_ACID_METABOLISM	0.138344	0.135035	0.131635
HALLMARK_UV_RESPONSE	0.200677	0.131165	0.125205
HALLMARK_MYOGENESIS	0.146399	0.098546	0.0980243
HALLMARK_COAGULATION	0.0777004	0.0876024	0.0685423
HALLMARK_SPERMATOGENESIS	0.130321	0.0829207	0.0918706
HALLMARK_HEDGEHOG_SIGNALING	0.116131	0.0752414	0.0902137
HALLMARK_KRAS_SIGNALING_DOWN	0.0438777	0.050815	0.0741491
HALLMARK_UV_RESPONSE_DOWN	-0.322679	-0.232037	-0.245843

## Sheet: monocyte
Supplementary Table 5. Enrichment of MSigDB Hallmark gene sets within monocytes across groups.
	CT	STS Pre	STS Post
HALLMARK_TNFA_SIGNALING_VIA_NFKB	2.90786	1.64955	1.07726
HALLMARK_HYPOXIA	1.86566	1.20348	0.982586
HALLMARK_CHOLESTEROL_HOMEOSTASIS	0.822757	0.649191	0.534189
HALLMARK_MITOTIC_SPINDLE	0.785407	0.554012	0.402593
HALLMARK_WNT_BETA_CATENIN_SIGNALING	0.293324	0.196594	0.155394
HALLMARK_TGF_BETA_SIGNALING	2.08982	1.27093	0.910629
HALLMARK_IL6_JAK_STAT3_SIGNALING	1.92438	1.65791	0.988615
HALLMARK_DNA_REPAIR	0.679742	0.628898	0.531164
HALLMARK_G2M_CHECKPOINT	0.596655	0.513712	0.37009
HALLMARK_APOPTOSIS	1.80079	1.51111	1.02985
HALLMARK_NOTCH_SIGNALING	0.620413	0.671819	0.425193
HALLMARK_ADIPOGENESIS	1.0972	0.898269	0.767556
HALLMARK_ESTROGEN_RESPONSE_EARLY	0.427243	0.25758	0.189548
HALLMARK_ESTROGEN_RESPONSE_LATE	0.786949	0.570251	0.446805
HALLMARK_ANDROGEN_RESPONSE	1.37363	1.20152	0.965568
HALLMARK_MYOGENESIS	0.403203	0.268261	0.185939
HALLMARK_PROTEIN_SECRETION	1.41575	1.18694	0.90787
HALLMARK_INTERFERON_ALPHA_RESPONSE	2.23557	9.43112	1.93062
HALLMARK_INTERFERON_GAMMA_RESPONSE	2.25953	4.93437	1.6692
HALLMARK_APICAL_JUNCTION	1.34191	1.10307	0.944478
HALLMARK_APICAL_SURFACE	0.529406	0.436779	0.284667
HALLMARK_HEDGEHOG_SIGNALING	0.333696	0.256548	0.191908
HALLMARK_COMPLEMENT	2.06319	2.15555	1.48462
HALLMARK_UNFOLDED_PROTEIN_RESPONSE	1.49508	1.21735	1.03157
HALLMARK_PI3K_AKT_MTOR_SIGNALING	2.16785	1.85734	1.52437
HALLMARK_MTORC1_SIGNALING	1.46006	1.20217	0.982435
HALLMARK_E2F_TARGETS	0.348089	0.287129	0.244064
HALLMARK_MYC_TARGETS_V1	4.3594	3.45284	3.53969
HALLMARK_MYC_TARGETS_V2	0.284617	0.223056	0.233983
HALLMARK_EPITHELIAL_MESENCHYMAL_TRANSITION	1.19303	0.741533	0.689738
HALLMARK_INFLAMMATORY_RESPONSE	1.27277	1.18162	0.657167
HALLMARK_XENOBIOTIC_METABOLISM	0.51415	0.484414	0.341448
HALLMARK_FATTY_ACID_METABOLISM	0.786843	0.708658	0.577481
HALLMARK_OXIDATIVE_PHOSPHORYLATION	2.50655	2.38838	2.219
HALLMARK_GLYCOLYSIS	0.667354	0.512672	0.506651
HALLMARK_REACTIVE_OXYGEN_SPECIES_PATHWAY	2.81832	2.57016	2.03108
HALLMARK_P53_PATHWAY	1.84219	1.36147	1.18694
HALLMARK_UV_RESPONSE	0.365482	0.269081	0.199878
HALLMARK_ANGIOGENESIS	1.52727	1.35116	1.32725
HALLMARK_HEME_METABOLISM	0.742484	0.616775	0.459943
HALLMARK_COAGULATION	0.834254	0.753053	0.515489
HALLMARK_IL2_STAT5_SIGNALING	0.847293	0.713138	0.474158
HALLMARK_BILE_ACID_METABOLISM	0.189079	0.172724	0.129642
HALLMARK_PEROXISOME	0.845541	0.706001	0.608055
HALLMARK_ALLOGRAFT_REJECTION	3.01022	2.89081	2.3646
HALLMARK_SPERMATOGENESIS	0.110821	0.0596092	0.0692096
HALLMARK_KRAS_SIGNALING	0.625062	0.482342	0.41059
HALLMARK_PANCREAS_BETA_CELLS	2.29035	2.42387	1.95386
HALLMARK_UV_RESPONSE_UP	1.64022	1.12508	0.786382
HALLMARK_UV_RESPONSE_DOWN	-0.359527	-0.29278	-0.218134
HALLMARK_KRAS_SIGNALING_UP	1.25263	1.00444	0.716326
HALLMARK_KRAS_SIGNALING_DOWN	-0.0227917	-0.0688746	0.0509093

## Sheet: cDC
Supplementary Table 5. Enrichment of MSigDB Hallmark gene sets within classical dendritic cells(cDC) across groups.
	CT	STS Post	STS Pre
HALLMARK_TNFA_SIGNALING_VIA_NFKB	2.08144	0.999277	1.02025
HALLMARK_HYPOXIA	1.50988	0.907094	0.912822
HALLMARK_CHOLESTEROL_HOMEOSTASIS	1.06803	0.701055	0.838319
HALLMARK_MITOTIC_SPINDLE	0.803379	0.552862	0.633926
HALLMARK_WNT_BETA_CATENIN_SIGNALING	0.244241	0.172559	0.184906
HALLMARK_TGF_BETA_SIGNALING	1.70745	0.881639	1.00642
HALLMARK_IL6_JAK_STAT3_SIGNALING	1.22118	0.885943	1.08415
HALLMARK_DNA_REPAIR	0.808058	0.715514	0.820892
HALLMARK_G2M_CHECKPOINT	0.704936	0.549511	0.619066
HALLMARK_APOPTOSIS	1.41535	1.07091	1.19054
HALLMARK_NOTCH_SIGNALING	0.461895	0.42419	0.553949
HALLMARK_ADIPOGENESIS	1.17379	0.915016	0.977174
HALLMARK_ESTROGEN_RESPONSE_EARLY	0.346685	0.18436	0.172569
HALLMARK_ESTROGEN_RESPONSE_LATE	0.668912	0.405629	0.421672
HALLMARK_ANDROGEN_RESPONSE	1.50827	1.18825	1.2699
HALLMARK_MYOGENESIS	0.365516	0.208951	0.261947
HALLMARK_PROTEIN_SECRETION	1.4924	1.18809	1.37453
HALLMARK_INTERFERON_ALPHA_RESPONSE	1.96249	2.29513	6.0766
HALLMARK_INTERFERON_GAMMA_RESPONSE	2.07362	2.01971	3.88369
HALLMARK_APICAL_JUNCTION	1.13379	0.907995	0.93492
HALLMARK_APICAL_SURFACE	0.423513	0.289975	0.337147
HALLMARK_HEDGEHOG_SIGNALING	0.380392	0.257138	0.245282
HALLMARK_COMPLEMENT	1.31542	1.13209	1.33053
HALLMARK_UNFOLDED_PROTEIN_RESPONSE	2.00852	1.53867	1.59729
HALLMARK_PI3K_AKT_MTOR_SIGNALING	2.19791	1.74638	1.77383
HALLMARK_MTORC1_SIGNALING	1.80187	1.31295	1.43866
HALLMARK_E2F_TARGETS	0.516311	0.429817	0.453089
HALLMARK_MYC_TARGETS_V1	7.846	6.59902	6.95118
HALLMARK_MYC_TARGETS_V2	0.538113	0.469396	0.483567
HALLMARK_EPITHELIAL_MESENCHYMAL_TRANSITION	0.829532	0.545291	0.533866
HALLMARK_INFLAMMATORY_RESPONSE	0.799282	0.562744	0.675194
HALLMARK_XENOBIOTIC_METABOLISM	0.484646	0.35133	0.435514
HALLMARK_FATTY_ACID_METABOLISM	0.993615	0.782051	0.874752
HALLMARK_OXIDATIVE_PHOSPHORYLATION	4.05116	3.46693	3.98357
HALLMARK_GLYCOLYSIS	0.670748	0.535141	0.532857
HALLMARK_REACTIVE_OXYGEN_SPECIES_PATHWAY	2.85237	2.14251	2.42239
HALLMARK_P53_PATHWAY	1.6635	1.26889	1.24669
HALLMARK_UV_RESPONSE	0.256021	0.178909	0.196614
HALLMARK_ANGIOGENESIS	1.25865	0.99195	0.927683
HALLMARK_HEME_METABOLISM	0.612974	0.449781	0.487432
HALLMARK_COAGULATION	0.549814	0.407982	0.457788
HALLMARK_IL2_STAT5_SIGNALING	0.7651	0.541862	0.621681
HALLMARK_BILE_ACID_METABOLISM	0.121016	0.0876735	0.099354
HALLMARK_PEROXISOME	0.829415	0.64509	0.701375
HALLMARK_ALLOGRAFT_REJECTION	3.47022	3.176	3.45279
HALLMARK_SPERMATOGENESIS	0.108435	0.0630852	0.0671535
HALLMARK_KRAS_SIGNALING	0.464189	0.369115	0.363784
HALLMARK_PANCREAS_BETA_CELLS	1.12756	1.06325	1.21012
HALLMARK_UV_RESPONSE_UP	1.20263	0.755117	0.826083
HALLMARK_UV_RESPONSE_DOWN	-0.342664	-0.244339	-0.262207
HALLMARK_KRAS_SIGNALING_UP	0.842161	0.604965	0.651036
HALLMARK_KRAS_SIGNALING_DOWN	0.0283167	0.0755429	0.0177324

## Sheet: Mast
Supplementary Table 5. Enrichment of MSigDB Hallmark gene sets within mast cells across groups.
	CT	STS Post	STS Pre
HALLMARK_TNFA_SIGNALING_VIA_NFKB	1.06253	0.604448	0.748872
HALLMARK_HYPOXIA	1.18062	0.731075	0.832231
HALLMARK_CHOLESTEROL_HOMEOSTASIS	0.983107	0.458608	0.50095
HALLMARK_MITOTIC_SPINDLE	0.620337	0.330068	0.447661
HALLMARK_WNT_BETA_CATENIN_SIGNALING	0.463208	0.186741	0.221044
HALLMARK_TGF_BETA_SIGNALING	1.15901	0.715835	0.719397
HALLMARK_IL6_JAK_STAT3_SIGNALING	0.630271	0.397092	0.803531
HALLMARK_DNA_REPAIR	0.907428	0.359205	0.404074
HALLMARK_G2M_CHECKPOINT	0.92257	0.39357	0.436421
HALLMARK_APOPTOSIS	0.991748	0.619389	0.752366
HALLMARK_NOTCH_SIGNALING	0.441014	0.283666	0.373733
HALLMARK_ADIPOGENESIS	0.90409	0.513112	0.404171
HALLMARK_ESTROGEN_RESPONSE_EARLY	0.430024	0.204162	0.313959
HALLMARK_ESTROGEN_RESPONSE_LATE	0.488103	0.417381	0.36213
HALLMARK_ANDROGEN_RESPONSE	1.45996	0.842435	1.13711
HALLMARK_MYOGENESIS	0.31631	0.173721	0.232219
HALLMARK_PROTEIN_SECRETION	1.19943	0.513617	0.672174
HALLMARK_INTERFERON_ALPHA_RESPONSE	1.3466	0.783021	1.88336
HALLMARK_INTERFERON_GAMMA_RESPONSE	0.988475	0.646616	1.24518
HALLMARK_APICAL_JUNCTION	0.94164	0.825564	0.683308
HALLMARK_APICAL_SURFACE	0.0989709	0.220597	0.195065
HALLMARK_HEDGEHOG_SIGNALING	1.11028	0.358216	0.565849
HALLMARK_COMPLEMENT	0.474007	1.1641	0.760426
HALLMARK_UNFOLDED_PROTEIN_RESPONSE	1.66158	0.75305	0.831888
HALLMARK_PI3K_AKT_MTOR_SIGNALING	1.33879	0.995225	0.983398
HALLMARK_MTORC1_SIGNALING	1.11943	0.642871	0.653561
HALLMARK_E2F_TARGETS	0.769968	0.302248	0.312321
HALLMARK_MYC_TARGETS_V1	9.08331	2.63722	3.18568
HALLMARK_MYC_TARGETS_V2	0.671438	0.221632	0.21429
HALLMARK_EPITHELIAL_MESENCHYMAL_TRANSITION	0.538355	0.287578	0.264777
HALLMARK_INFLAMMATORY_RESPONSE	0.464734	0.359399	0.471062
HALLMARK_XENOBIOTIC_METABOLISM	0.395695	0.229073	0.252509
HALLMARK_FATTY_ACID_METABOLISM	0.919191	0.293427	0.404934
HALLMARK_OXIDATIVE_PHOSPHORYLATION	2.84806	1.13551	1.15103
HALLMARK_GLYCOLYSIS	0.635712	0.360704	0.308478
HALLMARK_REACTIVE_OXYGEN_SPECIES_PATHWAY	2.21713	1.2906	1.07213
HALLMARK_P53_PATHWAY	1.4879	0.722541	0.765778
HALLMARK_UV_RESPONSE	0.119469	0.0848135	0.022559
HALLMARK_ANGIOGENESIS	0.334732	0.663489	0.352994
HALLMARK_HEME_METABOLISM	0.891043	0.341762	0.434967
HALLMARK_COAGULATION	0.276962	0.4545	0.352407
HALLMARK_IL2_STAT5_SIGNALING	0.376031	0.258574	0.483817
HALLMARK_BILE_ACID_METABOLISM	0.301274	0.127908	0.142027
HALLMARK_PEROXISOME	0.874188	0.448567	0.462623
HALLMARK_ALLOGRAFT_REJECTION	1.77665	1.37148	1.33104
HALLMARK_SPERMATOGENESIS	0.336483	0.10685	0.11887
HALLMARK_KRAS_SIGNALING	0.302394	0.330331	0.252857
HALLMARK_PANCREAS_BETA_CELLS	2.63762	1.13041	1.05026
HALLMARK_UV_RESPONSE_UP	0.943862	0.467407	0.501811
HALLMARK_UV_RESPONSE_DOWN	-0.399094	-0.21577	-0.326367
HALLMARK_KRAS_SIGNALING_UP	0.523061	0.558468	0.463809
HALLMARK_KRAS_SIGNALING_DOWN	0.00678784	0.0354104	-0.0219095

## Sheet: NK
Supplementary Table 5. Enrichment of MSigDB Hallmark gene sets within Natural killer(NK) cells across groups.
	CT	STS Post	STS Pre
HALLMARK_TNFA_SIGNALING_VIA_NFKB	1.63202	0.714432	0.707779
HALLMARK_HYPOXIA	1.3932	0.820593	0.769015
HALLMARK_CHOLESTEROL_HOMEOSTASIS	0.494227	0.479325	0.420569
HALLMARK_MITOTIC_SPINDLE	0.639972	0.492077	0.453565
HALLMARK_WNT_BETA_CATENIN_SIGNALING	0.18037	0.137876	0.111783
HALLMARK_TGF_BETA_SIGNALING	1.36111	0.816345	0.800675
HALLMARK_IL6_JAK_STAT3_SIGNALING	0.797176	0.615945	0.630926
HALLMARK_DNA_REPAIR	0.663763	0.68868	0.633731
HALLMARK_G2M_CHECKPOINT	0.630101	0.523744	0.496635
HALLMARK_APOPTOSIS	1.23636	0.903697	0.931999
HALLMARK_NOTCH_SIGNALING	0.4065	0.439297	0.420377
HALLMARK_ADIPOGENESIS	0.599782	0.580111	0.554502
HALLMARK_ESTROGEN_RESPONSE_EARLY	0.309614	0.210039	0.189015
HALLMARK_ESTROGEN_RESPONSE_LATE	0.524047	0.396167	0.38715
HALLMARK_ANDROGEN_RESPONSE	1.15701	1.08436	1.06216
HALLMARK_MYOGENESIS	0.28923	0.185179	0.18543
HALLMARK_PROTEIN_SECRETION	1.06095	1.04288	0.957829
HALLMARK_INTERFERON_ALPHA_RESPONSE	2.29895	2.62004	4.33132
HALLMARK_INTERFERON_GAMMA_RESPONSE	1.98597	1.94814	2.45956
HALLMARK_APICAL_JUNCTION	1.02868	0.981053	0.906914
HALLMARK_APICAL_SURFACE	0.647447	0.495368	0.499236
HALLMARK_HEDGEHOG_SIGNALING	0.313963	0.188185	0.197231
HALLMARK_COMPLEMENT	1.1511	1.15029	1.13561
HALLMARK_UNFOLDED_PROTEIN_RESPONSE	1.36029	1.30791	1.18143
HALLMARK_PI3K_AKT_MTOR_SIGNALING	1.73532	1.66223	1.50846
HALLMARK_MTORC1_SIGNALING	1.0759	1.02624	0.901899
HALLMARK_E2F_TARGETS	0.446177	0.42324	0.381956
HALLMARK_MYC_TARGETS_V1	3.9327	4.15577	3.72904
HALLMARK_MYC_TARGETS_V2	0.388933	0.436496	0.375668
HALLMARK_EPITHELIAL_MESENCHYMAL_TRANSITION	0.582349	0.405196	0.383837
HALLMARK_INFLAMMATORY_RESPONSE	0.635956	0.513754	0.553538
HALLMARK_XENOBIOTIC_METABOLISM	0.299933	0.297045	0.304172
HALLMARK_FATTY_ACID_METABOLISM	0.517435	0.526215	0.523077
HALLMARK_OXIDATIVE_PHOSPHORYLATION	1.92221	2.1608	1.97535
HALLMARK_GLYCOLYSIS	0.452651	0.449194	0.424807
HALLMARK_REACTIVE_OXYGEN_SPECIES_PATHWAY	1.6747	1.5816	1.5236
HALLMARK_P53_PATHWAY	1.31545	1.02937	0.981583
HALLMARK_UV_RESPONSE	0.186435	0.123261	0.124785
HALLMARK_ANGIOGENESIS	0.827683	1.0077	0.894971
HALLMARK_HEME_METABOLISM	0.530071	0.411772	0.402624
HALLMARK_COAGULATION	0.257306	0.22738	0.224652
HALLMARK_IL2_STAT5_SIGNALING	0.62502	0.515981	0.511275
HALLMARK_BILE_ACID_METABOLISM	0.187806	0.168772	0.154804
HALLMARK_PEROXISOME	0.499228	0.468815	0.442483
HALLMARK_ALLOGRAFT_REJECTION	3.51978	3.39593	3.29482
HALLMARK_SPERMATOGENESIS	0.113953	0.0817985	0.064056
HALLMARK_KRAS_SIGNALING	0.339908	0.311115	0.281252
HALLMARK_PANCREAS_BETA_CELLS	1.22699	1.29752	1.31905
HALLMARK_UV_RESPONSE_UP	1.10666	0.688959	0.654757
HALLMARK_UV_RESPONSE_DOWN	-0.393921	-0.300373	-0.28186
HALLMARK_KRAS_SIGNALING_UP	0.653502	0.527955	0.502462
HALLMARK_KRAS_SIGNALING_DOWN	-0.0425356	0.0283591	-0.00417313

## Sheet: B
Supplementary Table 5. Enrichment of MSigDB Hallmark gene sets within B cells across groups.
	CT	STS Post	STS Pre
HALLMARK_TNFA_SIGNALING_VIA_NFKB	1.29168	0.475172	0.533563
HALLMARK_HYPOXIA	0.952895	0.51893	0.586161
HALLMARK_CHOLESTEROL_HOMEOSTASIS	0.287038	0.268323	0.324251
HALLMARK_MITOTIC_SPINDLE	0.477968	0.320991	0.314495
HALLMARK_WNT_BETA_CATENIN_SIGNALING	0.118936	0.0875911	0.0873642
HALLMARK_TGF_BETA_SIGNALING	0.993125	0.55278	0.633281
HALLMARK_IL6_JAK_STAT3_SIGNALING	0.773004	0.507848	0.607285
HALLMARK_DNA_REPAIR	0.546417	0.527482	0.599227
HALLMARK_G2M_CHECKPOINT	0.554196	0.432395	0.438216
HALLMARK_APOPTOSIS	0.672346	0.436243	0.52342
HALLMARK_NOTCH_SIGNALING	0.291745	0.306446	0.311511
HALLMARK_ADIPOGENESIS	0.519463	0.470906	0.579253
HALLMARK_ESTROGEN_RESPONSE_EARLY	0.212907	0.0884364	0.104254
HALLMARK_ESTROGEN_RESPONSE_LATE	0.297464	0.189723	0.25349
HALLMARK_ANDROGEN_RESPONSE	0.896129	0.752011	0.962035
HALLMARK_MYOGENESIS	0.200439	0.115173	0.141294
HALLMARK_PROTEIN_SECRETION	0.726844	0.690086	0.830894
HALLMARK_INTERFERON_ALPHA_RESPONSE	1.67648	1.60922	3.09189
HALLMARK_INTERFERON_GAMMA_RESPONSE	1.59353	1.31208	1.92984
HALLMARK_APICAL_JUNCTION	0.562154	0.514325	0.5549
HALLMARK_APICAL_SURFACE	0.277037	0.211517	0.208918
HALLMARK_HEDGEHOG_SIGNALING	0.160881	0.0568298	0.0722166
HALLMARK_COMPLEMENT	0.43794	0.418488	0.506208
HALLMARK_UNFOLDED_PROTEIN_RESPONSE	1.08741	1.03238	1.36734
HALLMARK_PI3K_AKT_MTOR_SIGNALING	1.26586	1.07019	1.13994
HALLMARK_MTORC1_SIGNALING	0.709974	0.648902	0.824378
HALLMARK_E2F_TARGETS	0.412856	0.378685	0.375317
HALLMARK_MYC_TARGETS_V1	4.48997	4.53634	4.95027
HALLMARK_MYC_TARGETS_V2	0.402781	0.455309	0.479166
HALLMARK_EPITHELIAL_MESENCHYMAL_TRANSITION	0.281559	0.172226	0.22967
HALLMARK_INFLAMMATORY_RESPONSE	0.453521	0.287238	0.362053
HALLMARK_XENOBIOTIC_METABOLISM	0.133775	0.143767	0.198738
HALLMARK_FATTY_ACID_METABOLISM	0.358821	0.366642	0.487183
HALLMARK_OXIDATIVE_PHOSPHORYLATION	1.49793	1.58056	2.20858
HALLMARK_GLYCOLYSIS	0.323499	0.312787	0.396939
HALLMARK_REACTIVE_OXYGEN_SPECIES_PATHWAY	1.30275	1.15055	1.41954
HALLMARK_P53_PATHWAY	1.03272	0.824138	0.849928
HALLMARK_UV_RESPONSE	0.16775	0.0931337	0.133862
HALLMARK_ANGIOGENESIS	0.118856	0.180297	0.197969
HALLMARK_HEME_METABOLISM	0.446396	0.309642	0.349504
HALLMARK_COAGULATION	0.0427059	0.0522429	0.0662845
HALLMARK_IL2_STAT5_SIGNALING	0.50882	0.332987	0.359891
HALLMARK_BILE_ACID_METABOLISM	0.0626364	0.0604953	0.078773
HALLMARK_PEROXISOME	0.395634	0.367721	0.441347
HALLMARK_ALLOGRAFT_REJECTION	2.63081	2.42408	2.40859
HALLMARK_SPERMATOGENESIS	0.113263	0.0685754	0.0728015
HALLMARK_KRAS_SIGNALING	0.310181	0.235341	0.212463
HALLMARK_PANCREAS_BETA_CELLS	0.922458	1.04068	1.28494
HALLMARK_UV_RESPONSE_UP	0.844953	0.460356	0.557248
HALLMARK_UV_RESPONSE_DOWN	-0.318418	-0.21917	-0.216382
HALLMARK_KRAS_SIGNALING_UP	0.643588	0.459866	0.437739
HALLMARK_KRAS_SIGNALING_DOWN	-0.0328265	-0.0104689	-0.0316345

## Sheet: pDC
Supplementary Table 5. Enrichment of MSigDB Hallmark gene sets within plasmacytoid dendritic cells(pDC) across groups.
	CT	STS Post	STS Pre
HALLMARK_TNFA_SIGNALING_VIA_NFKB	0.994353	0.489832	0.716415
HALLMARK_HYPOXIA	1.02819	0.691774	0.741879
HALLMARK_CHOLESTEROL_HOMEOSTASIS	0.582909	0.53251	0.637539
HALLMARK_MITOTIC_SPINDLE	0.807344	0.456814	0.607449
HALLMARK_WNT_BETA_CATENIN_SIGNALING	0.239838	0.134487	0.18827
HALLMARK_TGF_BETA_SIGNALING	1.18125	0.588691	0.87266
HALLMARK_IL6_JAK_STAT3_SIGNALING	1.21239	0.747785	1.1881
HALLMARK_DNA_REPAIR	0.90736	0.72129	0.92842
HALLMARK_G2M_CHECKPOINT	0.890242	0.577968	0.76192
HALLMARK_APOPTOSIS	0.822625	0.566012	0.831963
HALLMARK_NOTCH_SIGNALING	0.441566	0.409028	0.466221
HALLMARK_ADIPOGENESIS	1.07478	0.76436	1.0657
HALLMARK_ESTROGEN_RESPONSE_EARLY	0.448386	0.221777	0.320595
HALLMARK_ESTROGEN_RESPONSE_LATE	0.531341	0.321223	0.485269
HALLMARK_ANDROGEN_RESPONSE	1.70211	1.20043	1.66125
HALLMARK_MYOGENESIS	0.432353	0.245269	0.335982
HALLMARK_PROTEIN_SECRETION	1.88455	1.23497	1.74414
HALLMARK_INTERFERON_ALPHA_RESPONSE	1.69276	1.40663	5.29293
HALLMARK_INTERFERON_GAMMA_RESPONSE	1.62168	1.24999	3.21188
HALLMARK_APICAL_JUNCTION	0.903741	0.708595	0.842252
HALLMARK_APICAL_SURFACE	0.743103	0.397723	0.745799
HALLMARK_HEDGEHOG_SIGNALING	0.332269	0.215878	0.24149
HALLMARK_COMPLEMENT	1.02664	0.764937	1.18782
HALLMARK_UNFOLDED_PROTEIN_RESPONSE	2.5894	1.7125	2.3291
HALLMARK_PI3K_AKT_MTOR_SIGNALING	2.00163	1.36902	1.85798
HALLMARK_MTORC1_SIGNALING	1.39397	1.0493	1.31677
HALLMARK_E2F_TARGETS	0.65317	0.457088	0.624466
HALLMARK_MYC_TARGETS_V1	6.60342	5.73801	6.42756
HALLMARK_MYC_TARGETS_V2	0.503652	0.539344	0.541437
HALLMARK_EPITHELIAL_MESENCHYMAL_TRANSITION	0.575857	0.370351	0.464036
HALLMARK_INFLAMMATORY_RESPONSE	0.586073	0.358869	0.680903
HALLMARK_XENOBIOTIC_METABOLISM	0.50868	0.363066	0.540795
HALLMARK_FATTY_ACID_METABOLISM	0.725883	0.603746	0.703509
HALLMARK_OXIDATIVE_PHOSPHORYLATION	2.82541	2.4539	3.20735
HALLMARK_GLYCOLYSIS	0.611311	0.497974	0.601204
HALLMARK_REACTIVE_OXYGEN_SPECIES_PATHWAY	2.35948	1.75394	2.61841
HALLMARK_P53_PATHWAY	1.28383	0.980488	1.12177
HALLMARK_UV_RESPONSE	0.183063	0.11677	0.173073
HALLMARK_ANGIOGENESIS	0.80135	0.828571	0.699094
HALLMARK_HEME_METABOLISM	0.621569	0.346652	0.528313
HALLMARK_COAGULATION	0.359453	0.194133	0.324682
HALLMARK_IL2_STAT5_SIGNALING	0.743393	0.434753	0.641177
HALLMARK_BILE_ACID_METABOLISM	0.17317	0.132867	0.154321
HALLMARK_PEROXISOME	0.654738	0.539891	0.627559
HALLMARK_ALLOGRAFT_REJECTION	3.0652	2.51521	3.16248
HALLMARK_SPERMATOGENESIS	0.139909	0.0842449	0.0915916
HALLMARK_KRAS_SIGNALING	0.398511	0.300067	0.316533
HALLMARK_PANCREAS_BETA_CELLS	1.4515	1.22823	1.55808
HALLMARK_UV_RESPONSE_UP	0.904115	0.54156	0.769233
HALLMARK_UV_RESPONSE_DOWN	-0.305865	-0.213339	-0.25787
HALLMARK_KRAS_SIGNALING_UP	0.757684	0.474409	0.647166
HALLMARK_KRAS_SIGNALING_DOWN	-0.0189445	0.0701615	-0.0680034
