# Supplementary material for: Single cell analysis identified IFN signaling activation contributes to the pathogenesis of pediatric steroid-sensitive nephrotic syndrome
Source: Biomark Res. 2025 May 24;13:77. doi: 10.1186/s40364-025-00790-2 (PMC12103753; doi:10.1186/s40364-025-00790-2)
Supplement: Supplementary file 2 — Supplementary Material 2. Supplementary Table 1. Inclusion and exclusion criteria of nephrotic syndrome patients. Supplementary Table 2. Detailed information of patients and healthy controls. Supplementary Table 3. Genes highly expressed in each cluster (T cells, B cells, NK cells, monocytes, cDC, pDC, and mast cells) in the STS Pre group. Supplementary Table 4. Genes lowly expressed in each cluster (T cells, B cells, NK cells, monocytes, cDC, pDC, and mast cells) in the STS Pre group. Supplementary Table 5. Enrichment of MSigDB Hallmark gene sets within each major cluster (T cells, B cells, NK cells, monocytes, cDC, pDC, and mast cells) across groups. Supplementary Table 6. Enrichment of MSigDB Hallmark gene sets within each subcluster of T cells, B cells, NK cells, and monocytes across groups. Supplementary Table 7. Interferon-stimulated genes. Supplementary Table 8. RSS scores across groups within each subcluster of T, B, NK, and myeloid cells. [file 40364_2025_790_MOESM2_ESM.zip › Supplementary Table 6. Enrichment of MSigDB Hallmark gene sets within each subcluster of T cells, B cells, NK cells, and monocytes across groups.xlsx]

## Sheet: Monocyte
Supplementary Table 6. Enrichment of MSigDB Hallmark gene sets within the subclusters of monocytes across groups.
	CT_CD14+ Mono	CT_CD16+ Mono	STS Post_CD14+ Mono	STS Post_CD16+ Mono	STS Post_CD16+CD14+ Mono	STS Pre_CD14+ Mono	STS Pre_CD16+ Mono	STS Pre_CD16+CD14+ Mono
HALLMARK_TNFA_SIGNALING_VIA_NFKB	3.05226	2.17477	1.07716	1.08179	1.0813	1.68552	1.57427	1.61673
HALLMARK_HYPOXIA	1.89914	1.69567	0.983264	0.943822	1.06505	1.13222	1.26019	1.30707
HALLMARK_CHOLESTEROL_HOMEOSTASIS	0.828248	0.794879	0.53351	0.544296	0.822687	0.60657	0.67332	0.715233
HALLMARK_MITOTIC_SPINDLE	0.773814	0.844263	0.40267	0.40262	0.354564	0.543637	0.611343	0.548626
HALLMARK_WNT_BETA_CATENIN_SIGNALING	0.301588	0.251367	0.155814	0.142963	0.0566582	0.21108	0.140723	0.194029
HALLMARK_TGF_BETA_SIGNALING	2.07179	2.18135	0.909909	0.934805	1.04247	1.18154	1.58757	1.2985
HALLMARK_IL6_JAK_STAT3_SIGNALING	2.02352	1.42106	0.991137	0.860556	1.08629	1.6853	1.40121	1.71607
HALLMARK_DNA_REPAIR	0.66247	0.767427	0.529056	0.612226	0.784824	0.561427	0.747158	0.700054
HALLMARK_G2M_CHECKPOINT	0.594314	0.608542	0.369175	0.413018	0.38002	0.505133	0.559622	0.509884
HALLMARK_APOPTOSIS	1.82804	1.66244	1.0294	1.0425	1.13947	1.45198	1.58986	1.58384
HALLMARK_NOTCH_SIGNALING	0.563227	0.910739	0.423416	0.493789	0.635776	0.579586	0.964329	0.714517
HALLMARK_ADIPOGENESIS	1.09403	1.11329	0.767618	0.732402	1.18314	0.816874	0.968813	1.01419
HALLMARK_ESTROGEN_RESPONSE_EARLY	0.443702	0.343682	0.190129	0.163816	0.163162	0.264438	0.221232	0.260492
HALLMARK_ESTROGEN_RESPONSE_LATE	0.810674	0.666501	0.448037	0.387179	0.456632	0.561504	0.517994	0.607666
HALLMARK_ANDROGEN_RESPONSE	1.36866	1.39884	0.96528	0.968024	1.11099	1.18502	1.23108	1.21868
HALLMARK_MYOGENESIS	0.399283	0.423102	0.186215	0.171767	0.198727	0.258762	0.300478	0.271785
HALLMARK_PROTEIN_SECRETION	1.3927	1.53278	0.906419	0.968026	1.0265	1.10992	1.36753	1.24916
HALLMARK_INTERFERON_ALPHA_RESPONSE	2.08145	3.01803	1.91519	2.54638	3.49831	7.59075	11.522	11.8453
HALLMARK_INTERFERON_GAMMA_RESPONSE	2.2016	2.55365	1.66052	2.02665	2.40709	4.43205	5.4767	5.60515
HALLMARK_APICAL_JUNCTION	1.33166	1.39394	0.945424	0.891569	1.04387	1.06795	1.15488	1.14418
HALLMARK_APICAL_SURFACE	0.522898	0.562446	0.285268	0.258925	0.246347	0.43008	0.495739	0.424151
HALLMARK_HEDGEHOG_SIGNALING	0.347099	0.265649	0.191985	0.194989	0.105172	0.270382	0.17701	0.265018
HALLMARK_COMPLEMENT	2.08074	1.97408	1.4846	1.45142	1.92453	2.02305	2.26788	2.3453
HALLMARK_UNFOLDED_PROTEIN_RESPONSE	1.4871	1.53558	1.02769	1.19809	1.27415	1.12865	1.36919	1.3124
HALLMARK_PI3K_AKT_MTOR_SIGNALING	2.15462	2.23501	1.52368	1.52894	1.89346	1.79214	1.93189	1.94268
HALLMARK_MTORC1_SIGNALING	1.45335	1.4941	0.980538	1.04858	1.299	1.12071	1.31543	1.3004
HALLMARK_E2F_TARGETS	0.333789	0.420693	0.24301	0.294421	0.243895	0.267288	0.373665	0.286467
HALLMARK_MYC_TARGETS_V1	4.30277	4.64692	3.52134	4.30732	4.94287	3.18712	3.97314	3.71033
HALLMARK_MYC_TARGETS_V2	0.284642	0.284491	0.230814	0.379107	0.315003	0.209893	0.252871	0.234126
HALLMARK_EPITHELIAL_MESENCHYMAL_TRANSITION	1.25501	0.878352	0.691807	0.582961	0.791722	0.709879	0.683503	0.822259
HALLMARK_INFLAMMATORY_RESPONSE	1.3128	1.06953	0.657388	0.644379	0.685642	1.15748	1.18524	1.22322
HALLMARK_XENOBIOTIC_METABOLISM	0.51965	0.486225	0.341551	0.323492	0.509591	0.428374	0.53173	0.564746
HALLMARK_FATTY_ACID_METABOLISM	0.794587	0.74753	0.577223	0.570693	0.824626	0.642735	0.747095	0.810343
HALLMARK_OXIDATIVE_PHOSPHORYLATION	2.40078	3.04357	2.20996	2.48043	4.42073	2.02597	3.01104	2.77581
HALLMARK_GLYCOLYSIS	0.686682	0.569226	0.507756	0.442636	0.651243	0.486033	0.464864	0.580178
HALLMARK_REACTIVE_OXYGEN_SPECIES_PATHWAY	2.7637	3.09564	2.02966	2.03614	2.84187	2.36481	2.76677	2.85485
HALLMARK_P53_PATHWAY	1.85325	1.78602	1.18552	1.23686	1.41818	1.2695	1.50606	1.46538
HALLMARK_UV_RESPONSE	0.36297	0.378238	0.199133	0.227105	0.307783	0.248569	0.318625	0.285045
HALLMARK_ANGIOGENESIS	1.6278	1.0169	1.3349	0.950369	1.47099	1.3419	0.998385	1.51483
HALLMARK_HEME_METABOLISM	0.746637	0.721396	0.461025	0.406823	0.478206	0.612079	0.582269	0.63955
HALLMARK_COAGULATION	0.839418	0.808034	0.515452	0.499799	0.740669	0.690344	0.833923	0.831298
HALLMARK_IL2_STAT5_SIGNALING	0.835973	0.904763	0.473137	0.519693	0.516445	0.660452	0.860937	0.745572
HALLMARK_BILE_ACID_METABOLISM	0.19331	0.1676	0.129995	0.11092	0.153584	0.168206	0.155561	0.187951
HALLMARK_PEROXISOME	0.849525	0.825316	0.609116	0.54451	0.773815	0.68186	0.703131	0.750304
HALLMARK_ALLOGRAFT_REJECTION	3.0043	3.04028	2.35616	2.73531	2.78549	2.79947	3.04139	2.99111
HALLMARK_SPERMATOGENESIS	0.110743	0.111215	0.069465	0.0600146	0.0303672	0.0614046	0.0505991	0.0601612
HALLMARK_KRAS_SIGNALING	0.628288	0.608682	0.410157	0.424542	0.497478	0.461767	0.52121	0.502871
HALLMARK_PANCREAS_BETA_CELLS	2.03477	3.58791	1.94115	2.51537	2.54449	2.01488	3.35857	2.76432
HALLMARK_UV_RESPONSE_UP	1.63267	1.67854	0.784804	0.843501	1.02233	1.06749	1.27964	1.16344
HALLMARK_UV_RESPONSE_DOWN	-0.360011	-0.35707	-0.218384	-0.207454	-0.201582	-0.292746	-0.292047	-0.293145
HALLMARK_KRAS_SIGNALING_UP	1.25935	1.2185	0.715332	0.751984	0.869314	0.961536	1.10076	1.04088
HALLMARK_KRAS_SIGNALING_DOWN	-0.0222603	-0.0254896	0.0510533	0.0432962	0.0603843	-0.0700702	-0.0764351	-0.0635864

## Sheet: NK cell
Supplementary Table 6. Enrichment of MSigDB Hallmark gene sets within the subclusters of NK cells across groups.
	CT_CD56bright NK	CT_CD56dim NK	STS Post_CD56bright NK	STS Post_CD56dim NK	STS Pre_CD56bright NK	STS Pre_CD56dim NK
HALLMARK_TNFA_SIGNALING_VIA_NFKB	1.56695	1.90668	0.717561	0.697643	0.705844	0.720591
HALLMARK_HYPOXIA	1.39149	1.40041	0.841783	0.706872	0.778777	0.70439
HALLMARK_CHOLESTEROL_HOMEOSTASIS	0.514747	0.407618	0.49567	0.391612	0.429239	0.363178
HALLMARK_MITOTIC_SPINDLE	0.648933	0.60215	0.500983	0.444283	0.457394	0.428221
HALLMARK_WNT_BETA_CATENIN_SIGNALING	0.155562	0.285076	0.127536	0.193365	0.0978399	0.204084
HALLMARK_TGF_BETA_SIGNALING	1.37418	1.30593	0.839407	0.692578	0.806912	0.759388
HALLMARK_IL6_JAK_STAT3_SIGNALING	0.761982	0.945717	0.613346	0.629889	0.624729	0.671945
HALLMARK_DNA_REPAIR	0.670519	0.635246	0.702845	0.612665	0.633642	0.634318
HALLMARK_G2M_CHECKPOINT	0.631094	0.625912	0.529444	0.49316	0.495575	0.503648
HALLMARK_APOPTOSIS	1.23151	1.2568	0.91293	0.854146	0.933056	0.925004
HALLMARK_NOTCH_SIGNALING	0.393177	0.462733	0.44175	0.426127	0.413549	0.465574
HALLMARK_ADIPOGENESIS	0.607635	0.566637	0.5929	0.511478	0.557552	0.534309
HALLMARK_ESTROGEN_RESPONSE_EARLY	0.306491	0.322793	0.214694	0.185054	0.190264	0.180743
HALLMARK_ESTROGEN_RESPONSE_LATE	0.510084	0.582981	0.398855	0.381743	0.384908	0.401994
HALLMARK_ANDROGEN_RESPONSE	1.17307	1.08922	1.10964	0.948697	1.07417	0.982664
HALLMARK_MYOGENESIS	0.292603	0.274993	0.190201	0.158228	0.187244	0.173426
HALLMARK_PROTEIN_SECRETION	1.08931	0.941225	1.06694	0.913791	0.961786	0.931631
HALLMARK_INTERFERON_ALPHA_RESPONSE	2.26437	2.44492	2.66181	2.39586	4.4041	3.8495
HALLMARK_INTERFERON_GAMMA_RESPONSE	1.98677	1.9826	1.98523	1.74914	2.48553	2.28765
HALLMARK_APICAL_JUNCTION	1.07536	0.831644	1.01433	0.802466	0.925223	0.785709
HALLMARK_APICAL_SURFACE	0.653212	0.623118	0.488059	0.534594	0.488498	0.570316
HALLMARK_HEDGEHOG_SIGNALING	0.352872	0.149742	0.207522	0.084416	0.214446	0.0832767
HALLMARK_COMPLEMENT	1.19462	0.967413	1.18937	0.940563	1.16262	0.956811
HALLMARK_UNFOLDED_PROTEIN_RESPONSE	1.36979	1.3202	1.32541	1.214	1.18338	1.16853
HALLMARK_PI3K_AKT_MTOR_SIGNALING	1.78831	1.51163	1.72304	1.33584	1.53053	1.36242
HALLMARK_MTORC1_SIGNALING	1.0958	0.991899	1.05964	0.847011	0.912458	0.832
HALLMARK_E2F_TARGETS	0.448334	0.437073	0.427148	0.402263	0.380031	0.394695
HALLMARK_MYC_TARGETS_V1	3.7553	4.68142	4.11773	4.35995	3.63288	4.36558
HALLMARK_MYC_TARGETS_V2	0.34999	0.553298	0.415868	0.547193	0.355133	0.51161
HALLMARK_EPITHELIAL_MESENCHYMAL_TRANSITION	0.576805	0.605747	0.419734	0.327181	0.392619	0.325702
HALLMARK_INFLAMMATORY_RESPONSE	0.608519	0.751757	0.507161	0.549134	0.543541	0.619715
HALLMARK_XENOBIOTIC_METABOLISM	0.317077	0.227575	0.310038	0.227319	0.310851	0.25996
HALLMARK_FATTY_ACID_METABOLISM	0.516639	0.520793	0.532808	0.490832	0.52292	0.524114
HALLMARK_OXIDATIVE_PHOSPHORYLATION	1.91778	1.94089	2.20058	1.94732	1.96499	2.04393
HALLMARK_GLYCOLYSIS	0.442529	0.495373	0.456162	0.4118	0.423051	0.436429
HALLMARK_REACTIVE_OXYGEN_SPECIES_PATHWAY	1.71219	1.51645	1.62109	1.3697	1.53663	1.43734
HALLMARK_P53_PATHWAY	1.3187	1.30173	1.04636	0.938192	0.987665	0.941327
HALLMARK_UV_RESPONSE	0.177811	0.222837	0.122841	0.125517	0.122797	0.137941
HALLMARK_ANGIOGENESIS	0.919681	0.439395	1.04571	0.803692	0.95583	0.4921
HALLMARK_HEME_METABOLISM	0.532932	0.517997	0.419747	0.368969	0.405728	0.382074
HALLMARK_COAGULATION	0.272658	0.192508	0.240474	0.157109	0.234557	0.159079
HALLMARK_IL2_STAT5_SIGNALING	0.603468	0.715985	0.5138	0.527684	0.504509	0.556065
HALLMARK_BILE_ACID_METABOLISM	0.198755	0.141597	0.17407	0.140344	0.157769	0.135174
HALLMARK_PEROXISOME	0.507051	0.466213	0.473878	0.441641	0.442597	0.441725
HALLMARK_ALLOGRAFT_REJECTION	3.61143	3.13294	3.47897	2.95027	3.31971	3.13008
HALLMARK_SPERMATOGENESIS	0.106211	0.146629	0.0790991	0.0962848	0.0621753	0.0765055
HALLMARK_KRAS_SIGNALING	0.337306	0.350891	0.312728	0.302456	0.279806	0.290826
HALLMARK_PANCREAS_BETA_CELLS	1.20104	1.33651	1.27407	1.42341	1.29319	1.49023
HALLMARK_UV_RESPONSE_UP	1.09778	1.14412	0.698317	0.638737	0.65524	0.651562
HALLMARK_UV_RESPONSE_DOWN	-0.400364	-0.366727	-0.306075	-0.269777	-0.284915	-0.261641
HALLMARK_KRAS_SIGNALING_UP	0.655565	0.644793	0.534134	0.494797	0.501874	0.506356
HALLMARK_KRAS_SIGNALING_DOWN	-0.0493214	-0.0138953	0.0247771	0.0475824	-0.00651545	0.0113326

## Sheet: B cell
Supplementary Table 6. Enrichment of MSigDB Hallmark gene sets within the subclusters of B cells across groups.
	CT_CD1C Memory B	CT_naive B	CT_Plasma	CT_switched Memory B	CT_unswitched Memory B	STS Post_CD1C Memory B	STS Post_naive B	STS Post_Plasma	STS Post_switched Memory B	STS Post_unswitched Memory B	STS Pre_CD1C Memory B	STS Pre_naive B	STS Pre_Plasma	STS Pre_switched Memory B	STS Pre_unswitched Memory B
HALLMARK_TNFA_SIGNALING_VIA_NFKB	1.27948	1.25675	0.961141	1.34288	1.63951	0.589208	0.434288	0.488715	0.492012	0.625725	0.689329	0.485498	0.496715	0.592789	0.694934
HALLMARK_HYPOXIA	1.04195	0.914249	1.14807	0.919289	1.28134	0.642792	0.460971	0.66497	0.516078	0.707249	0.697671	0.479839	0.82066	0.544371	0.741209
HALLMARK_CHOLESTEROL_HOMEOSTASIS	0.423355	0.249813	0.537016	0.288365	0.339277	0.397085	0.217314	0.437459	0.289056	0.34114	0.445173	0.229234	0.558135	0.308553	0.344292
HALLMARK_MITOTIC_SPINDLE	0.666207	0.427625	0.553356	0.488393	0.602535	0.48209	0.28784	0.221906	0.346575	0.459367	0.486424	0.267284	0.322002	0.335783	0.416735
HALLMARK_WNT_BETA_CATENIN_SIGNALING	0.15763	0.0930414	0.203081	0.121681	0.298028	0.107938	0.0524008	0.0986474	0.0920846	0.295527	0.104815	0.065795	0.0743341	0.0725403	0.279554
HALLMARK_TGF_BETA_SIGNALING	1.17765	0.936755	0.958759	0.992166	1.28206	0.776044	0.506901	0.436412	0.561406	0.778129	0.890132	0.587542	0.540377	0.67434	0.841885
HALLMARK_IL6_JAK_STAT3_SIGNALING	0.840106	0.763072	0.799921	0.724483	0.934695	0.618476	0.482969	0.503446	0.474105	0.662932	0.753681	0.548426	0.690576	0.590107	0.707082
HALLMARK_DNA_REPAIR	0.716175	0.493835	0.871332	0.552672	0.660441	0.67429	0.485371	0.514229	0.53709	0.697671	0.772316	0.467062	0.897606	0.573697	0.692853
HALLMARK_G2M_CHECKPOINT	0.697843	0.513818	0.713251	0.553564	0.669322	0.563644	0.403179	0.348816	0.442	0.5841	0.564061	0.378959	0.513311	0.43659	0.552974
HALLMARK_APOPTOSIS	0.701551	0.643665	0.897639	0.654628	0.934215	0.508626	0.384526	0.55177	0.418627	0.674102	0.580993	0.416551	0.768984	0.477384	0.718389
HALLMARK_NOTCH_SIGNALING	0.341691	0.281267	0.24849	0.287724	0.34192	0.348147	0.300431	0.200488	0.311709	0.39362	0.388674	0.317678	0.21647	0.335652	0.371965
HALLMARK_ADIPOGENESIS	0.771982	0.446849	0.909954	0.537245	0.623774	0.660927	0.411328	0.60347	0.485255	0.598596	0.796026	0.429936	0.947219	0.534018	0.619855
HALLMARK_ESTROGEN_RESPONSE_EARLY	0.246693	0.201673	0.233044	0.197633	0.327606	0.129092	0.0683195	0.102868	0.0907116	0.179262	0.139459	0.0804889	0.132161	0.096243	0.184321
HALLMARK_ESTROGEN_RESPONSE_LATE	0.334371	0.286409	0.412358	0.273585	0.403349	0.224457	0.159273	0.325358	0.185114	0.268846	0.264564	0.194995	0.431205	0.215268	0.301593
HALLMARK_ANDROGEN_RESPONSE	1.03938	0.846199	1.57975	0.846704	1.12686	0.911437	0.6735	1.00893	0.741512	0.977287	1.02969	0.752706	1.62334	0.825066	1.04592
HALLMARK_MYOGENESIS	0.301253	0.179698	0.186642	0.204981	0.218802	0.204422	0.101623	0.0849243	0.132122	0.133183	0.237701	0.121129	0.141157	0.158125	0.155612
HALLMARK_PROTEIN_SECRETION	0.910881	0.66427	1.5001	0.704731	0.87672	0.874981	0.629552	0.809548	0.685326	0.875572	0.925624	0.607609	1.55017	0.680435	0.872387
HALLMARK_INTERFERON_ALPHA_RESPONSE	1.95791	1.59771	1.8448	1.67413	1.9554	1.90196	1.51455	1.56449	1.63519	2.02396	4.17857	2.58966	4.16192	2.98599	3.18059
HALLMARK_INTERFERON_GAMMA_RESPONSE	1.8774	1.51365	1.60517	1.605	1.88234	1.62732	1.22889	1.23936	1.35457	1.62269	2.66568	1.65305	2.35298	1.93661	2.11794
HALLMARK_APICAL_JUNCTION	0.869302	0.484159	0.714994	0.556905	0.795839	0.747425	0.443311	0.564456	0.524612	0.763692	0.840981	0.486419	0.521742	0.577026	0.786528
HALLMARK_APICAL_SURFACE	0.305424	0.268524	0.205713	0.264224	0.395064	0.261314	0.198633	0.139072	0.192152	0.359062	0.280436	0.224418	0.077583	0.214281	0.329518
HALLMARK_HEDGEHOG_SIGNALING	0.215883	0.155491	0.157527	0.135089	0.214332	0.135498	0.0396831	0.0505904	0.0673199	0.0999822	0.152207	0.0601901	0.0558813	0.0672519	0.123742
HALLMARK_COMPLEMENT	0.593716	0.381383	0.704779	0.435548	0.683747	0.54972	0.33672	0.735705	0.40302	0.647044	0.660851	0.373937	0.780288	0.459063	0.716147
HALLMARK_UNFOLDED_PROTEIN_RESPONSE	1.30449	0.954448	3.00007	1.12078	1.345	1.20297	0.886738	1.79331	1.01802	1.3001	1.24647	0.809458	3.39864	1.00867	1.2457
HALLMARK_PI3K_AKT_MTOR_SIGNALING	1.58417	1.17884	1.59556	1.24421	1.58242	1.38252	0.987324	1.08926	1.04745	1.4298	1.46913	0.989338	1.36183	1.08182	1.44608
HALLMARK_MTORC1_SIGNALING	1.01628	0.615804	1.4496	0.713783	0.881114	0.892547	0.551387	1.01244	0.647079	0.836102	1.00363	0.548877	1.65917	0.681873	0.85949
HALLMARK_E2F_TARGETS	0.550723	0.373531	0.571941	0.418215	0.503575	0.509712	0.347458	0.321966	0.396271	0.506878	0.507426	0.312349	0.46171	0.380899	0.470001
HALLMARK_MYC_TARGETS_V1	5.8635	3.95363	7.24664	4.74091	5.85	5.86952	4.09966	4.41613	4.74375	6.2235	6.0804	3.94249	7.0881	4.8149	6.07548
HALLMARK_MYC_TARGETS_V2	0.525678	0.351861	0.619881	0.43227	0.541157	0.582576	0.408842	0.433764	0.479051	0.64989	0.582704	0.385999	0.638493	0.487698	0.637077
HALLMARK_EPITHELIAL_MESENCHYMAL_TRANSITION	0.38791	0.231674	0.581906	0.300544	0.454046	0.246458	0.115813	0.451633	0.17082	0.274477	0.278754	0.118683	0.542777	0.190301	0.289716
HALLMARK_INFLAMMATORY_RESPONSE	0.482005	0.432249	0.431768	0.462481	0.61397	0.353183	0.253991	0.318536	0.286871	0.440023	0.464506	0.307952	0.413233	0.364254	0.514067
HALLMARK_XENOBIOTIC_METABOLISM	0.203443	0.111025	0.29856	0.135701	0.185216	0.188938	0.11988	0.224922	0.148902	0.196422	0.254519	0.138286	0.362424	0.17305	0.225972
HALLMARK_FATTY_ACID_METABOLISM	0.580703	0.29361	0.781651	0.372207	0.446545	0.526054	0.312119	0.522794	0.374186	0.476349	0.635685	0.341429	0.877456	0.436207	0.529234
HALLMARK_OXIDATIVE_PHOSPHORYLATION	2.37206	1.21508	3.8225	1.53351	1.97231	2.23028	1.30988	2.50023	1.57639	2.19241	2.78849	1.33671	4.81521	1.80612	2.30265
HALLMARK_GLYCOLYSIS	0.417492	0.287092	0.695027	0.321237	0.424109	0.396009	0.266427	0.511286	0.305567	0.417356	0.438848	0.272178	0.786425	0.331301	0.427427
HALLMARK_REACTIVE_OXYGEN_SPECIES_PATHWAY	1.8523	1.14218	2.06771	1.3158	1.69422	1.57392	0.987722	1.60641	1.1958	1.48309	1.87045	0.99821	2.49455	1.33522	1.53133
HALLMARK_P53_PATHWAY	1.13167	0.976791	1.18733	1.05002	1.35153	0.977931	0.756813	0.854221	0.861111	1.07361	1.01644	0.751946	0.960327	0.873698	1.06665
HALLMARK_UV_RESPONSE	0.171891	0.160791	0.22372	0.172654	0.199822	0.0846094	0.0828342	0.176637	0.0868244	0.113206	0.123893	0.0997353	0.251625	0.118521	0.132518
HALLMARK_ANGIOGENESIS	0.351114	0.0360255	0.41084	0.154353	0.349368	0.244674	0.0577741	0.985953	0.140569	0.381408	0.273675	0.051725	0.5533	0.154499	0.386705
HALLMARK_HEME_METABOLISM	0.564684	0.416359	0.567003	0.437181	0.542628	0.42607	0.278897	0.29597	0.317368	0.428862	0.456105	0.288169	0.472754	0.323119	0.42881
HALLMARK_COAGULATION	0.113646	0.0219638	0.130629	0.0458193	0.0916285	0.108033	0.0233626	0.171541	0.0613545	0.0919702	0.142074	0.0233984	0.141435	0.0663447	0.113163
HALLMARK_IL2_STAT5_SIGNALING	0.625893	0.4705	0.436347	0.538187	0.619696	0.463765	0.298537	0.27625	0.363179	0.459345	0.506341	0.319542	0.346875	0.3879	0.476177
HALLMARK_BILE_ACID_METABOLISM	0.103063	0.04744	0.168154	0.0583209	0.134008	0.0868798	0.0436977	0.0845507	0.0609648	0.134863	0.0968316	0.0519349	0.136024	0.0633883	0.141507
HALLMARK_PEROXISOME	0.559927	0.351641	0.667806	0.385879	0.504968	0.494963	0.328047	0.406295	0.379145	0.489703	0.547953	0.364243	0.619027	0.407512	0.515976
HALLMARK_ALLOGRAFT_REJECTION	3.09097	2.46886	2.37707	2.63624	3.6309	2.86073	2.28808	1.807	2.4594	3.46813	3.05085	2.30588	1.82959	2.59018	3.52894
HALLMARK_SPERMATOGENESIS	0.133275	0.107475	0.163062	0.106928	0.146204	0.0963971	0.0572892	0.0805185	0.0720338	0.108397	0.0951954	0.0513645	0.123938	0.0658265	0.0923651
HALLMARK_KRAS_SIGNALING	0.33952	0.298515	0.282403	0.308511	0.401977	0.292716	0.215912	0.201371	0.252243	0.320837	0.280525	0.204502	0.144219	0.240241	0.311493
HALLMARK_PANCREAS_BETA_CELLS	0.936212	0.905602	1.89948	0.840515	1.06064	1.03586	0.977842	1.61199	0.93056	1.21349	1.09616	1.01488	2.34912	1.02785	1.31706
HALLMARK_UV_RESPONSE_UP	0.908317	0.813067	1.02487	0.823993	1.10277	0.556264	0.414645	0.54839	0.451903	0.644509	0.649748	0.450888	0.812056	0.521759	0.672172
HALLMARK_UV_RESPONSE_DOWN	-0.342341	-0.31384	-0.31987	-0.30328	-0.382449	-0.290832	-0.207748	-0.139121	-0.226319	-0.295761	-0.285573	-0.204065	-0.191671	-0.220202	-0.284897
HALLMARK_KRAS_SIGNALING_UP	0.662989	0.644602	0.506506	0.596762	0.83074	0.532908	0.448436	0.330332	0.451933	0.605193	0.540663	0.448304	0.2813	0.449574	0.609238
HALLMARK_KRAS_SIGNALING_DOWN	0.00121845	-0.0544271	0.0413929	0.00224351	-0.0208367	0.029234	-0.0373868	0.0526475	0.0285666	0.0171204	-0.000138428	-0.056853	-0.0127816	0.00822341	-0.00269464

## Sheet: T cell
Supplementary Table 6. Enrichment of MSigDB Hallmark gene sets within the subclusters of T cells across groups.
	CT_CD4+ Tn	CT_CD8+ CTL	CT_CD8+ Tn	CT_CRIP1+CD4+ T	CT_IFI44L+CD4+ T	CT_ITGB1+CD4+ T	CT_NEAT1+ T	CT_NK T	CT_TRGC2+CD8+ T	STS Post_CD4+ Tn	STS Post_CD8+ CTL	STS Post_CD8+ Tn	STS Post_CRIP1+CD4+ T	STS Post_IFI44L+CD4+ T	STS Post_ITGB1+CD4+ T	STS Post_NEAT1+ T	STS Post_NK T	STS Post_TRGC2+CD8+ T	STS Pre_CD4+ Tn	STS Pre_CD8+ CTL	STS Pre_CD8+ Tn	STS Pre_CRIP1+CD4+ T	STS Pre_IFI44L+CD4+ T	STS Pre_ITGB1+CD4+ T	STS Pre_NEAT1+ T	STS Pre_NK T	STS Pre_TRGC2+CD8+ T
HALLMARK_TNFA_SIGNALING_VIA_NFKB	0.986018	1.52083	1.0046	1.33425	1.19926	1.41842	1.02853	2.09898	1.58154	0.462417	0.721578	0.461942	0.620213	0.60757	0.700507	0.609974	0.816762	0.64963	0.448725	0.696426	0.41967	0.600607	0.54229	0.694445	0.702765	0.814176	0.636053
HALLMARK_HYPOXIA	0.921795	1.30907	0.969353	1.35209	1.09445	1.46513	0.863853	1.58567	1.29044	0.582678	0.779262	0.630513	0.800646	0.686806	0.93482	0.540666	0.810733	0.75604	0.501617	0.73561	0.540942	0.745999	0.627125	0.905154	0.515735	0.78101	0.690952
HALLMARK_CHOLESTEROL_HOMEOSTASIS	0.223713	0.412649	0.234386	0.385246	0.293065	0.551388	0.212435	0.415127	0.305248	0.247949	0.468799	0.241538	0.382716	0.274244	0.555125	0.325059	0.421731	0.31761	0.230822	0.432445	0.228783	0.409054	0.296485	0.594053	0.218128	0.400902	0.318381
HALLMARK_MITOTIC_SPINDLE	0.434793	0.635071	0.438263	0.571721	0.496004	0.81243	0.535662	0.569987	0.578002	0.347014	0.532805	0.379781	0.444002	0.392852	0.631874	0.249249	0.462156	0.458977	0.299767	0.460292	0.312747	0.437448	0.354969	0.621556	0.398214	0.41859	0.445864
HALLMARK_WNT_BETA_CATENIN_SIGNALING	0.37865	0.175256	0.369746	0.324976	0.354988	0.300983	0.387281	0.178416	0.368579	0.367884	0.139545	0.411128	0.326002	0.396173	0.23881	0.186137	0.137658	0.379511	0.393126	0.10783	0.397241	0.309326	0.386247	0.217734	0.3118	0.119967	0.379126
HALLMARK_TGF_BETA_SIGNALING	0.77504	1.12221	0.792577	0.956847	0.891806	1.15735	0.724401	1.17365	1.05404	0.468016	0.699397	0.503255	0.552978	0.534355	0.706276	0.415124	0.638421	0.641656	0.504844	0.700737	0.511826	0.593705	0.49941	0.759413	0.479176	0.645623	0.71755
HALLMARK_IL6_JAK_STAT3_SIGNALING	0.706967	0.734081	0.639126	0.904895	0.964488	0.99331	0.742453	0.890799	0.799366	0.502787	0.598548	0.470995	0.669314	0.753131	0.797792	0.499281	0.647305	0.611185	0.475611	0.591193	0.432301	0.740847	0.719376	0.890619	0.794984	0.676778	0.648376
HALLMARK_DNA_REPAIR	0.4863	0.597101	0.504394	0.592378	0.545766	0.720944	0.299874	0.574331	0.533717	0.499542	0.64541	0.551946	0.599817	0.521716	0.714353	0.31917	0.625804	0.571225	0.474504	0.626602	0.521898	0.616734	0.549543	0.811713	0.294136	0.60691	0.587065
HALLMARK_G2M_CHECKPOINT	0.527686	0.642749	0.543012	0.625294	0.596598	0.844177	0.567703	0.592782	0.614578	0.461894	0.585826	0.508884	0.534168	0.551554	0.711515	0.313396	0.529762	0.550631	0.418964	0.534134	0.447183	0.534467	0.518497	0.736084	0.410906	0.50065	0.523315
HALLMARK_APOPTOSIS	0.741903	1.06891	0.718734	1.02685	0.910668	1.28084	0.787778	1.19791	0.952276	0.575843	0.835452	0.592637	0.789081	0.727076	0.983563	0.537613	0.82335	0.712957	0.552329	0.849472	0.546715	0.810894	0.74375	1.03478	0.705503	0.851586	0.726491
HALLMARK_NOTCH_SIGNALING	0.441876	0.313249	0.39421	0.376629	0.415341	0.382705	0.427066	0.259474	0.35159	0.463193	0.34113	0.455871	0.425508	0.406338	0.420511	0.270019	0.334979	0.423895	0.450108	0.359797	0.425898	0.422904	0.449402	0.412002	0.421905	0.314049	0.393709
HALLMARK_ADIPOGENESIS	0.442989	0.567817	0.462008	0.572182	0.47648	0.712927	0.273714	0.571694	0.491865	0.423702	0.605223	0.463645	0.527031	0.468029	0.665372	0.323774	0.564266	0.494614	0.4192	0.583958	0.461243	0.569533	0.474089	0.767176	0.25219	0.550504	0.517448
HALLMARK_ESTROGEN_RESPONSE_EARLY	0.278348	0.240565	0.252516	0.310969	0.299033	0.332763	0.287037	0.298001	0.276454	0.185239	0.159686	0.180653	0.211055	0.214685	0.221408	0.12314	0.162098	0.179089	0.166941	0.144255	0.148244	0.1914	0.182376	0.203971	0.205028	0.146893	0.163412
HALLMARK_ESTROGEN_RESPONSE_LATE	0.290183	0.410818	0.301151	0.368591	0.348169	0.42194	0.298516	0.475083	0.402102	0.218746	0.328937	0.24352	0.264974	0.258387	0.34325	0.258717	0.323311	0.295808	0.196935	0.330698	0.212707	0.262636	0.261586	0.351336	0.249237	0.324165	0.285521
HALLMARK_ANDROGEN_RESPONSE	0.805393	1.10571	0.82154	1.08486	0.951437	1.30611	0.77736	1.08549	1.00071	0.755166	1.06367	0.801308	0.995367	0.850388	1.1961	0.685847	1.02629	0.940124	0.752548	1.04747	0.786019	1.05958	0.93056	1.30592	0.753424	1.04043	0.966857
HALLMARK_MYOGENESIS	0.112195	0.214537	0.115554	0.189945	0.131843	0.257503	0.155185	0.215058	0.165569	0.078581	0.153394	0.0852073	0.130695	0.108537	0.179143	0.0865116	0.135847	0.103227	0.0711615	0.14698	0.0732826	0.143929	0.0879703	0.183915	0.114091	0.125738	0.108992
HALLMARK_PROTEIN_SECRETION	0.531809	0.863544	0.557187	0.72171	0.58086	0.974033	0.549621	0.835179	0.691069	0.530808	0.934063	0.60353	0.711483	0.576209	0.908919	0.413711	0.869624	0.720915	0.497192	0.853176	0.537981	0.732549	0.606524	0.991901	0.520481	0.824466	0.68782
HALLMARK_INTERFERON_ALPHA_RESPONSE	1.14672	1.78677	1.18151	1.50975	4.26499	2.12241	1.11951	1.70156	1.50819	1.2519	2.20058	1.33779	1.61513	4.13214	2.39926	1.48402	2.07738	1.75195	1.41544	3.63026	1.48113	2.52451	6.54501	4.68478	3.1047	3.58692	2.42164
HALLMARK_INTERFERON_GAMMA_RESPONSE	0.904214	1.76234	0.973189	1.23765	2.29989	1.76031	1.02806	1.7309	1.34607	0.839882	1.84409	0.941483	1.12955	2.12754	1.76485	1.16162	1.74439	1.28848	0.858572	2.32988	0.949426	1.47801	2.7976	2.57842	1.8716	2.28065	1.48688
HALLMARK_APICAL_JUNCTION	0.5758	0.886025	0.606623	0.759206	0.627948	1.03164	0.579404	0.759237	0.744359	0.571956	0.89245	0.634162	0.700792	0.629299	0.956561	0.571588	0.765453	0.717202	0.596113	0.864702	0.638803	0.749928	0.627805	1.03462	0.519362	0.729522	0.754703
HALLMARK_APICAL_SURFACE	0.243449	0.336758	0.218455	0.330087	0.215629	0.355654	0.219686	0.380168	0.330912	0.279976	0.290502	0.263346	0.32669	0.336765	0.309615	0.217149	0.309238	0.317339	0.241618	0.280394	0.205827	0.295325	0.253976	0.296774	0.300139	0.302765	0.320163
HALLMARK_HEDGEHOG_SIGNALING	0.0776792	0.294701	0.088961	0.114113	0.108791	0.172508	0.177179	0.241747	0.0977005	0.0649318	0.19437	0.0839549	0.0734779	0.0864814	0.113321	0.0991032	0.169257	0.0758814	0.0346081	0.187043	0.0465618	0.0736017	0.0429899	0.0966766	0.165806	0.146522	0.0671992
HALLMARK_COMPLEMENT	0.419745	0.988724	0.421647	0.608274	0.533315	0.858648	0.517149	1.01963	0.661362	0.413784	1.05925	0.438636	0.563728	0.547236	0.877466	0.676418	1.02897	0.638712	0.390235	1.06936	0.396096	0.605664	0.576909	1.02065	0.63949	1.03311	0.631032
HALLMARK_UNFOLDED_PROTEIN_RESPONSE	1.08079	1.27904	1.13966	1.28614	1.14403	1.31476	0.809186	1.41023	1.24554	1.05098	1.28028	1.16338	1.21873	1.14814	1.21073	0.695505	1.27092	1.17985	0.940327	1.16334	1.04058	1.19651	1.10227	1.18062	0.713048	1.20209	1.11739
HALLMARK_PI3K_AKT_MTOR_SIGNALING	1.00117	1.58632	1.03818	1.33605	1.11555	1.81748	0.868006	1.48718	1.32258	0.982605	1.59448	1.08411	1.22004	1.10017	1.6626	0.843255	1.42549	1.24984	0.943841	1.50815	1.01456	1.25415	1.08764	1.81746	0.819081	1.36176	1.28059
HALLMARK_MTORC1_SIGNALING	0.555905	0.899048	0.581847	0.780626	0.615963	0.987059	0.456686	0.917989	0.705335	0.561584	0.915058	0.628209	0.720259	0.572077	0.904529	0.466683	0.862631	0.704029	0.529877	0.831434	0.584289	0.745367	0.610315	0.964557	0.421761	0.812091	0.697816
HALLMARK_E2F_TARGETS	0.38815	0.441219	0.395169	0.474387	0.419644	0.623626	0.327223	0.417331	0.449262	0.384848	0.460355	0.424607	0.458654	0.430246	0.566701	0.222297	0.430338	0.463297	0.338432	0.407904	0.368497	0.444875	0.395481	0.577215	0.252867	0.400642	0.434483
HALLMARK_MYC_TARGETS_V1	5.18383	4.37848	5.59884	5.63926	5.22375	5.46458	2.43524	4.60019	4.81951	5.21065	4.77383	5.96964	5.74687	5.22203	5.33126	2.60346	4.72136	5.18935	5.08954	4.27165	5.73648	5.81049	5.36862	5.6707	1.93151	4.52441	5.07264
HALLMARK_MYC_TARGETS_V2	0.498206	0.433447	0.546353	0.496706	0.48262	0.466833	0.285758	0.497158	0.519982	0.573562	0.483185	0.687429	0.580362	0.58225	0.467745	0.297768	0.559376	0.619635	0.53056	0.418099	0.634863	0.567733	0.586974	0.448184	0.244345	0.539943	0.598274
HALLMARK_EPITHELIAL_MESENCHYMAL_TRANSITION	0.310259	0.695755	0.337513	0.583163	0.374019	0.710354	0.381076	0.728682	0.503878	0.203129	0.496978	0.231029	0.39205	0.260942	0.5107	0.311522	0.430093	0.301168	0.174909	0.487499	0.194362	0.401607	0.221894	0.539295	0.282311	0.420467	0.291433
HALLMARK_INFLAMMATORY_RESPONSE	0.397774	0.597995	0.372514	0.5757	0.583171	0.648186	0.415442	0.687647	0.536182	0.332261	0.493728	0.333928	0.470584	0.523257	0.526742	0.384398	0.528883	0.429378	0.341813	0.521573	0.322642	0.52251	0.559937	0.633903	0.547757	0.575176	0.452708
HALLMARK_XENOBIOTIC_METABOLISM	0.107488	0.212824	0.12035	0.164192	0.127924	0.21318	0.0879629	0.203618	0.147916	0.133016	0.250223	0.155549	0.177637	0.145294	0.237926	0.140816	0.232089	0.182407	0.136848	0.265243	0.158624	0.201787	0.191292	0.290042	0.131715	0.240613	0.198564
HALLMARK_FATTY_ACID_METABOLISM	0.330884	0.505274	0.353216	0.464524	0.392728	0.604531	0.24015	0.484616	0.408125	0.352057	0.546096	0.406809	0.462796	0.409368	0.620477	0.290098	0.490536	0.453533	0.357396	0.547755	0.407811	0.519911	0.434975	0.707841	0.228457	0.505271	0.474001
HALLMARK_OXIDATIVE_PHOSPHORYLATION	1.72381	1.85594	1.7944	1.99499	1.76574	2.53885	0.738848	1.76499	1.70227	1.79432	2.20934	2.01071	2.08448	1.80993	2.59202	1.1476	2.02221	1.96818	1.81409	2.12563	2.02088	2.29837	2.02886	3.19628	0.800982	1.96496	2.03801
HALLMARK_GLYCOLYSIS	0.339318	0.43167	0.355145	0.447964	0.376987	0.520772	0.246672	0.467993	0.404511	0.349875	0.430774	0.388038	0.431146	0.376264	0.49608	0.255573	0.426227	0.418386	0.316322	0.418949	0.352733	0.423882	0.379783	0.532956	0.214229	0.424111	0.411423
HALLMARK_REACTIVE_OXYGEN_SPECIES_PATHWAY	1.28161	1.63264	1.33032	1.74259	1.3386	1.99193	0.79316	1.63416	1.52787	1.11849	1.57218	1.21422	1.47328	1.17128	1.81191	1.05319	1.5123	1.40149	1.0266	1.51691	1.12834	1.53204	1.18207	1.91199	0.792918	1.48815	1.4005
HALLMARK_P53_PATHWAY	1.19906	1.36485	1.24916	1.46451	1.28973	1.49935	0.899723	1.56434	1.37994	0.990197	1.09251	1.04811	1.15368	1.05031	1.24232	0.862193	1.12148	1.05986	0.952074	1.0545	0.999771	1.13506	1.01295	1.21281	0.701676	1.07444	1.04864
HALLMARK_UV_RESPONSE	0.192865	0.182739	0.205602	0.19758	0.215883	0.184863	0.109178	0.22904	0.226736	0.121299	0.119128	0.131855	0.120021	0.146471	0.12671	0.113856	0.124821	0.140154	0.124519	0.126961	0.138868	0.135526	0.145368	0.141922	0.0756835	0.135323	0.153053
HALLMARK_ANGIOGENESIS	0.22255	1.05201	0.263958	1.08656	0.361018	1.13013	0.532426	1.16122	0.727689	0.332223	1.08764	0.379142	1.06344	0.375425	1.12446	1.09565	1.18626	0.74203	0.247817	1.05234	0.300778	1.14002	0.377382	1.13682	0.488489	1.08024	0.596522
HALLMARK_HEME_METABOLISM	0.406655	0.510907	0.38283	0.523394	0.455671	0.690068	0.391947	0.482809	0.487607	0.327485	0.426811	0.318996	0.408775	0.341489	0.541621	0.240007	0.390106	0.390655	0.304816	0.400767	0.291756	0.416653	0.345459	0.567547	0.332795	0.374622	0.390554
HALLMARK_COAGULATION	0.0369995	0.209251	0.0205979	0.128648	0.045456	0.143429	0.0717559	0.199766	0.0871482	0.0310944	0.223277	0.0221586	0.109329	0.0343844	0.109436	0.133417	0.204197	0.0691595	0.0372449	0.239017	0.0271345	0.120222	0.0544404	0.152696	0.0919151	0.20321	0.0731333
HALLMARK_IL2_STAT5_SIGNALING	0.338431	0.525146	0.328817	0.557629	0.410431	0.646877	0.410031	0.63845	0.454755	0.293979	0.446999	0.294917	0.45883	0.342597	0.512425	0.278676	0.491405	0.368623	0.260348	0.425512	0.256158	0.457229	0.360782	0.524579	0.380822	0.477766	0.348612
HALLMARK_BILE_ACID_METABOLISM	0.119414	0.189013	0.114604	0.176216	0.159738	0.22795	0.112501	0.156894	0.146301	0.118196	0.189785	0.120385	0.160462	0.129749	0.221228	0.0787904	0.150424	0.146893	0.114724	0.175694	0.114654	0.1739	0.131952	0.244639	0.107062	0.146457	0.150592
HALLMARK_PEROXISOME	0.38222	0.477256	0.386114	0.503076	0.418519	0.612683	0.280057	0.43713	0.430718	0.382933	0.480218	0.408599	0.478494	0.405328	0.575598	0.287284	0.433075	0.435171	0.385058	0.454204	0.400311	0.51176	0.432983	0.628149	0.272017	0.425234	0.45368
HALLMARK_ALLOGRAFT_REJECTION	2.1979	3.49471	2.35302	2.60721	2.5031	3.05699	1.86762	3.2248	2.5625	2.15235	3.64098	2.37053	2.44738	2.46671	3.04056	2.00914	3.31465	2.52043	2.10937	3.56037	2.30443	2.56788	2.53579	3.18424	1.90652	3.23622	2.58339
HALLMARK_SPERMATOGENESIS	0.125462	0.112185	0.134633	0.138323	0.144081	0.16075	0.113082	0.117655	0.150721	0.0903987	0.0817038	0.098739	0.100744	0.0697982	0.111683	0.0451653	0.0770073	0.108908	0.0812537	0.064171	0.0843841	0.102298	0.0768535	0.107424	0.077461	0.0718384	0.1037
HALLMARK_KRAS_SIGNALING	0.308069	0.336512	0.313877	0.357145	0.278053	0.381837	0.285031	0.350827	0.335401	0.25046	0.291932	0.278182	0.299455	0.255983	0.335991	0.231228	0.296574	0.279413	0.226369	0.259913	0.242187	0.277073	0.197982	0.316515	0.230532	0.27549	0.264913
HALLMARK_PANCREAS_BETA_CELLS	0.917472	0.906074	0.873096	0.968467	0.881163	1.04374	0.520381	0.915215	0.94113	0.981827	1.04518	1.00115	1.06653	1.02021	1.10963	0.705495	0.99895	1.02151	1.01907	1.03242	1.02791	1.10573	1.03152	1.23068	0.591882	1.01054	1.07604
HALLMARK_UV_RESPONSE_UP	0.87898	1.00135	0.904059	1.00805	0.982488	1.13525	0.742474	1.1464	1.0429	0.540673	0.667772	0.582831	0.628159	0.636988	0.746215	0.456405	0.655046	0.637059	0.519231	0.628115	0.545133	0.638704	0.608195	0.776544	0.520598	0.63833	0.635101
HALLMARK_UV_RESPONSE_DOWN	-0.30323	-0.363934	-0.29853	-0.351008	-0.317346	-0.409782	-0.344543	-0.364459	-0.329381	-0.228233	-0.298747	-0.237236	-0.278395	-0.244946	-0.326885	-0.18114	-0.284829	-0.25203	-0.210553	-0.267645	-0.2051	-0.262724	-0.230817	-0.322251	-0.280611	-0.262022	-0.235839
HALLMARK_KRAS_SIGNALING_UP	0.524672	0.6122	0.523441	0.626987	0.560681	0.699968	0.51546	0.675586	0.598148	0.398643	0.467922	0.432402	0.484457	0.474863	0.558444	0.382132	0.496361	0.455131	0.367857	0.428207	0.378016	0.462766	0.411073	0.551914	0.45803	0.481081	0.441555
HALLMARK_KRAS_SIGNALING_DOWN	0.0517811	0.0242724	0.0642797	0.0480331	-0.0382128	0.0283511	0.0212437	-0.00619294	0.034591	0.0678559	0.0800899	0.0881801	0.0762892	0.00148578	0.0753182	0.0488845	0.0597075	0.0673788	0.051698	0.0569696	0.072986	0.0540831	-0.0501398	0.044406	-0.0269925	0.0341796	0.0518922
