# Supplementary material for: Single cell analysis identified IFN signaling activation contributes to the pathogenesis of pediatric steroid-sensitive nephrotic syndrome
Source: Biomark Res. 2025 May 24;13:77. doi: 10.1186/s40364-025-00790-2 (PMC12103753; doi:10.1186/s40364-025-00790-2)
Supplement: Supplementary file 2 — Supplementary Material 2. Supplementary Table 1. Inclusion and exclusion criteria of nephrotic syndrome patients. Supplementary Table 2. Detailed information of patients and healthy controls. Supplementary Table 3. Genes highly expressed in each cluster (T cells, B cells, NK cells, monocytes, cDC, pDC, and mast cells) in the STS Pre group. Supplementary Table 4. Genes lowly expressed in each cluster (T cells, B cells, NK cells, monocytes, cDC, pDC, and mast cells) in the STS Pre group. Supplementary Table 5. Enrichment of MSigDB Hallmark gene sets within each major cluster (T cells, B cells, NK cells, monocytes, cDC, pDC, and mast cells) across groups. Supplementary Table 6. Enrichment of MSigDB Hallmark gene sets within each subcluster of T cells, B cells, NK cells, and monocytes across groups. Supplementary Table 7. Interferon-stimulated genes. Supplementary Table 8. RSS scores across groups within each subcluster of T, B, NK, and myeloid cells. [file 40364_2025_790_MOESM2_ESM.zip › Supplementary Table 7. Interferon-stimulated genes.xls]

## Sheet: Supplementary table s1
Supplementary Table 7. Interferon-stimulated genes.
gene
ADAR
B2M
BATF2
BST2
C1S
CASP1
CASP8
CCRL2
CD47
CD74
CMPK2
CMTR1
CNP
CSF1
CXCL10
CXCL11
DDX60
DHX58
EIF2AK2
ELF1
EPSTI1
GBP2
GBP4
GMPR
HELZ2
HERC6
HLA-C
IFI27
IFI30
IFI35
IFI44
IFI44L
IFIH1
IFIT2
IFIT3
IFITM1
IFITM2
IFITM3
IL15
IL4R
IL7
IRF1
IRF2
IRF7
IRF9
ISG15
ISG20
LAMP3
LAP3
LGALS3BP
LPAR6
LY6E
MOV10
MVB12A
MX1
NCOA7
NMI
NUB1
OAS1
OASL
OGFR
PARP12
PARP14
PARP9
PLSCR1
PNPT1
PROCR
PSMA3
PSMB8
PSMB9
PSME1
PSME2
RIPK2
RNF31
RSAD2
RTP4
SAMD9
SAMD9L
SELL
SLC25A28
SP110
STAT2
TAP1
TDRD7
TENT5A
TMEM140
TRAFD1
TRIM14
TRIM21
TRIM25
TRIM26
TRIM5
TXNIP
UBA7
UBE2L6
USP18
WARS1
