# Supplementary material for: Single cell analysis identified IFN signaling activation contributes to the pathogenesis of pediatric steroid-sensitive nephrotic syndrome
Source: Biomark Res. 2025 May 24;13:77. doi: 10.1186/s40364-025-00790-2 (PMC12103753; doi:10.1186/s40364-025-00790-2)
Supplement: Supplementary file 2 — Supplementary Material 2. Supplementary Table 1. Inclusion and exclusion criteria of nephrotic syndrome patients. Supplementary Table 2. Detailed information of patients and healthy controls. Supplementary Table 3. Genes highly expressed in each cluster (T cells, B cells, NK cells, monocytes, cDC, pDC, and mast cells) in the STS Pre group. Supplementary Table 4. Genes lowly expressed in each cluster (T cells, B cells, NK cells, monocytes, cDC, pDC, and mast cells) in the STS Pre group. Supplementary Table 5. Enrichment of MSigDB Hallmark gene sets within each major cluster (T cells, B cells, NK cells, monocytes, cDC, pDC, and mast cells) across groups. Supplementary Table 6. Enrichment of MSigDB Hallmark gene sets within each subcluster of T cells, B cells, NK cells, and monocytes across groups. Supplementary Table 7. Interferon-stimulated genes. Supplementary Table 8. RSS scores across groups within each subcluster of T, B, NK, and myeloid cells. [file 40364_2025_790_MOESM2_ESM.zip › Supplementary Table 8. RSS scores across groups within each subcluster of T, B, NK, and myeloid cells.xlsx]

## Sheet: B cell
Supplementary Table 8. RSS scores across groups within each subcluster of B cells.
	ARID3A(+)	ARNT2(+)	ATF3(-)	ATF4(+)	BATF(+)	BATF3(+)	BCL6(+)	BCLAF1(+)	BHLHA15(-)	CEBPA(+)	CEBPA(-)	CEBPB(+)	CEBPG(+)	CREB5(+)	E2F1(+)	E2F1(-)	EGR2(+)	EGR2(-)	EGR3(-)	EGR4(+)	ELF3(-)	ELF4(+)	EOMES(+)	ERF(+)	ETS1(+)	ETS2(-)	ETV3(-)	ETV7(-)	FOS(+)	FOXD2(-)	FOXP1(+)	FOXP3(-)	GATA2(+)	GATA2(-)	GTF2IRD1(+)	GTF2IRD1(-)	HESX1(-)	HIC1(-)	HIC2(-)	HNF1B(+)	HOXA10(+)	HOXA10(-)	HOXA4(+)	HOXA4(-)	HOXB7(+)	IRF7(+)	JUND(+)	KLF14(+)	KLF5(+)
STS Pre_CD1C Memory B	0.194714	0.176147	0.185916	0.192365	0.18901	0.182488	0.18998	0.191082	0.188911	0.196872	0.190691	0.19255	0.182466	0.193369	0.189998	0.193167	0.184123	0.186622	0.188165	0.191512	0.182316	0.195925	0.179807	0.173652	0.190954	0.181562	0.180175	0.190891	0.186829	0.195243	0.187115	0.170936	0.181788	0.179149	0.200071	0.192017	0.196783	0.173327	0.172838	0.199196	0.193557	0.186421	0.182284	0.182422	0.17647	0.210296	0.18756	0.183646	0.176136
STS Pre_Plasma	0.228069	0.173216	0.242107	0.240313	0.182548	0.189935	0.206363	0.207065	0.274579	0.22936	0.222843	0.222286	0.209305	0.214909	0.214461	0.189323	0.18272	0.196815	0.1815	0.198938	0.191828	0.202671	0.202494	0.169421	0.204815	0.185223	0.179951	0.194592	0.195097	0.209783	0.175404	0.183887	0.191234	0.226485	0.181887	0.24077	0.23384	0.172733	0.180804	0.1973	0.187017	0.175714	0.182071	0.181126	0.172815	0.260073	0.193467	0.183074	0.17584
STS Pre_switched Memory B	0.203023	0.193168	0.203332	0.205895	0.19855	0.198454	0.202213	0.204767	0.205297	0.209815	0.20499	0.207977	0.207061	0.208028	0.206623	0.207046	0.20579	0.195724	0.200148	0.204876	0.196081	0.208333	0.197305	0.179594	0.205322	0.195923	0.19538	0.210292	0.199606	0.206413	0.202051	0.174597	0.196198	0.188385	0.200181	0.201031	0.210934	0.186555	0.182423	0.207748	0.206913	0.194935	0.204902	0.19538	0.17802	0.222358	0.201887	0.199572	0.185161
STS Pre_naive B	0.273745	0.247436	0.275657	0.272452	0.227108	0.252839	0.279102	0.273016	0.263531	0.279029	0.275833	0.284834	0.290645	0.272266	0.287709	0.250268	0.287673	0.233826	0.224424	0.259258	0.248813	0.27256	0.277097	0.191869	0.276745	0.225918	0.24271	0.269034	0.263671	0.24981	0.286144	0.190541	0.243547	0.230215	0.246458	0.251556	0.251574	0.209327	0.254082	0.250753	0.255519	0.233866	0.287403	0.23244	0.184464	0.306057	0.266209	0.279509	0.218361
STS Pre_unswitched Memory B	0.177091	0.182311	0.186759	0.191201	0.185832	0.179722	0.190935	0.191105	0.191287	0.193757	0.191135	0.19088	0.183073	0.188675	0.187235	0.18544	0.183437	0.187609	0.178058	0.191246	0.185474	0.195146	0.223527	0.172593	0.192722	0.181674	0.185531	0.193055	0.187707	0.184739	0.187365	0.186269	0.184906	0.185828	0.177231	0.195551	0.189863	0.173397	0.173541	0.189174	0.187617	0.184659	0.188874	0.188113	0.171788	0.199575	0.188159	0.180953	0.182558
STS Post_switched Memory B	0.246311	0.240142	0.260615	0.268761	0.236223	0.22821	0.244425	0.269969	0.257475	0.269787	0.266548	0.266816	0.259998	0.258666	0.269845	0.268348	0.251645	0.238772	0.233925	0.252955	0.249682	0.27315	0.239449	0.193539	0.270796	0.235039	0.249001	0.259171	0.247736	0.260907	0.266106	0.187109	0.233883	0.223464	0.257414	0.254447	0.264267	0.206222	0.193203	0.276431	0.266674	0.238964	0.259019	0.246476	0.183111	0.251574	0.257559	0.243836	0.212997
STS Post_naive B	0.372539	0.325617	0.426435	0.421402	0.294043	0.303995	0.366062	0.429119	0.389931	0.422376	0.415553	0.432055	0.429145	0.367665	0.441481	0.349659	0.409929	0.322135	0.261411	0.360828	0.365629	0.40822	0.400767	0.1999	0.435888	0.286029	0.330298	0.352845	0.387612	0.34794	0.463102	0.211977	0.319569	0.304255	0.345175	0.359	0.337418	0.250748	0.247595	0.369078	0.38242	0.310714	0.428199	0.318707	0.193699	0.392408	0.405312	0.404558	0.272222
STS Post_unswitched Memory B	0.189264	0.201847	0.219598	0.227667	0.197216	0.192547	0.218537	0.230357	0.222314	0.230296	0.230948	0.223845	0.200614	0.213364	0.218004	0.210374	0.204958	0.213632	0.187257	0.219479	0.223093	0.234364	0.273807	0.17328	0.234001	0.205831	0.208958	0.217392	0.215532	0.215505	0.222858	0.19646	0.209488	0.211064	0.195402	0.241924	0.211104	0.176215	0.184561	0.221212	0.217705	0.211296	0.213135	0.21623	0.17141	0.219895	0.220353	0.20556	0.201072
STS Post_CD1C Memory B	0.220084	0.195217	0.205219	0.21767	0.202813	0.194547	0.206167	0.218478	0.211887	0.21965	0.214255	0.214375	0.199012	0.215465	0.213734	0.219912	0.204292	0.209647	0.201897	0.213251	0.207655	0.226357	0.191519	0.18271	0.217922	0.201201	0.198351	0.212444	0.20591	0.218078	0.214826	0.172134	0.198017	0.191637	0.226362	0.216763	0.219842	0.180057	0.17318	0.228263	0.222119	0.202286	0.196892	0.204663	0.181215	0.20806	0.210381	0.204247	0.191029
STS Post_Plasma	0.242966	0.177002	0.241582	0.224398	0.186046	0.25429	0.239166	0.205089	0.239762	0.243919	0.241532	0.262511	0.23725	0.275411	0.231633	0.195194	0.226996	0.193727	0.186723	0.197006	0.195952	0.203342	0.279539	0.172515	0.207161	0.18344	0.18735	0.195372	0.196619	0.193449	0.182111	0.190633	0.211928	0.206636	0.1854	0.207599	0.220477	0.180203	0.30555	0.199792	0.196944	0.184799	0.226288	0.183243	0.171306	0.215004	0.196345	0.223947	0.180081
CT_naive B	0.235906	0.268148	0.290689	0.312433	0.19746	0.268492	0.291903	0.331018	0.279934	0.291637	0.250957	0.288372	0.284856	0.270607	0.299676	0.279632	0.269869	0.268658	0.280484	0.357581	0.271883	0.316874	0.231332	0.207624	0.323318	0.268419	0.309314	0.301334	0.398989	0.268323	0.33068	0.286581	0.316734	0.265461	0.247264	0.238089	0.265158	0.211132	0.190358	0.336314	0.308932	0.27598	0.276679	0.283234	0.18753	0.274194	0.377796	0.274512	0.260832
CT_switched Memory B	0.220361	0.199093	0.221728	0.233537	0.184483	0.20457	0.214437	0.239725	0.220826	0.224274	0.211495	0.217413	0.218179	0.2107	0.224972	0.223213	0.215181	0.223375	0.217461	0.258308	0.209862	0.239117	0.187173	0.185628	0.234839	0.214324	0.22344	0.225966	0.263881	0.217962	0.229718	0.199131	0.215921	0.203555	0.209297	0.204569	0.223054	0.184884	0.179475	0.258312	0.231637	0.212051	0.21421	0.224694	0.178573	0.214231	0.258663	0.224584	0.198844
CT_Plasma	0.178673	0.170844	0.178778	0.180679	0.168413	0.170131	0.172337	0.176555	0.184777	0.175573	0.175122	0.173418	0.173616	0.171628	0.174337	0.17096	0.170938	0.173153	0.169433	0.177015	0.172422	0.176169	0.176805	0.167445	0.175855	0.171643	0.172651	0.171226	0.177294	0.172011	0.170205	0.173109	0.171808	0.177982	0.170643	0.177596	0.17372	0.169731	0.168677	0.17524	0.17251	0.174378	0.172197	0.17125	0.167445	0.175427	0.176057	0.170663	0.168398
CT_CD1C Memory B	0.218473	0.180805	0.195912	0.207592	0.17994	0.18565	0.194504	0.210188	0.197705	0.204879	0.194093	0.197474	0.187796	0.19495	0.199954	0.200579	0.192031	0.2036	0.200976	0.220897	0.194048	0.213454	0.174854	0.180157	0.206333	0.189385	0.185894	0.194298	0.220052	0.198878	0.201361	0.17197	0.190598	0.185747	0.210943	0.194122	0.198447	0.17321	0.173607	0.22408	0.209723	0.188959	0.185097	0.188674	0.179409	0.19835	0.215987	0.203216	0.176322
CT_unswitched Memory B	0.176002	0.179698	0.183992	0.188666	0.172259	0.178963	0.187045	0.191565	0.183988	0.185212	0.182275	0.182936	0.1791	0.179937	0.182032	0.179726	0.179006	0.181486	0.179347	0.19961	0.181477	0.191028	0.200554	0.170629	0.191138	0.179789	0.186623	0.182283	0.202081	0.17725	0.186676	0.197105	0.183047	0.186717	0.176799	0.182033	0.180286	0.171735	0.169116	0.19151	0.185213	0.184132	0.186176	0.184157	0.169685	0.182989	0.197969	0.183234	0.182461
[truncated: 51 more columns]

## Sheet: NK cell
Supplementary Table 8. RSS scores across groups within each subcluster of Natural killer(NK) cells.
	ARID3A(+)	ARNT(+)	ATF6(+)	ATF7(+)	BCL3(+)	BCLAF1(+)	BRF2(+)	CEBPB(+)	CEBPG(+)	CHD2(+)	CREB3(+)	E2F1(+)	E2F6(+)	E4F1(+)	EGR2(+)	EGR3(+)	ELF1(+)	ELK1(+)	ERF(+)	ESRRA(+)	ETS1(+)	ETS2(+)	ETV7(+)	FLI1(+)	FOS(+)	FOSB(+)	FOXC1(+)	FOXK1(+)	FOXO4(+)	FOXP3(+)	GABPA(+)	GATA2(+)	GATA3(+)	GLIS3(+)	HDAC2(+)	HES6(+)	HLF(+)	HMGB3(+)	HOXA10(+)	HOXA7(+)	HOXB3(+)	IKZF1(+)	IRF1(+)	IRF4(+)	IRF5(+)	IRF7(+)	IRF8(+)	JUN(+)	JUNB(+)
STS Pre_CD56bright NK	0.471767	0.47472	0.468806	0.393823	0.465374	0.468348	0.405904	0.480579	0.321431	0.471935	0.415921	0.455482	0.484138	0.25374	0.266398	0.409498	0.489792	0.416192	0.464791	0.479187	0.474689	0.474591	0.518386	0.472884	0.466649	0.466319	0.39468	0.395101	0.447434	0.48571	0.478934	0.457061	0.265619	0.273112	0.47654	0.459454	0.473605	0.474322	0.257351	0.426363	0.307035	0.478452	0.476337	0.488407	0.436187	0.503827	0.45303	0.466131	0.468793
STS Pre_CD56dim NK	0.238836	0.234981	0.243823	0.24308	0.237664	0.238507	0.230839	0.237223	0.222027	0.24047	0.239195	0.233734	0.242075	0.200974	0.193731	0.218633	0.241253	0.24076	0.241388	0.231681	0.241079	0.241637	0.236958	0.238127	0.239253	0.23838	0.229582	0.221343	0.232942	0.240697	0.239798	0.240432	0.285845	0.214464	0.241943	0.211837	0.232077	0.22926	0.207249	0.234439	0.217877	0.239192	0.239947	0.242446	0.238322	0.242238	0.237593	0.238042	0.239233
STS Post_CD56bright NK	0.362034	0.371898	0.367126	0.325628	0.370262	0.364921	0.329296	0.371857	0.283949	0.368377	0.345938	0.348725	0.358724	0.23989	0.255365	0.331086	0.368548	0.329853	0.350563	0.371426	0.368059	0.36971	0.332999	0.36826	0.363682	0.363768	0.320306	0.329371	0.357658	0.354576	0.364384	0.351679	0.232332	0.219441	0.369823	0.352429	0.375349	0.366034	0.245961	0.346622	0.264539	0.373643	0.368902	0.37148	0.343265	0.368262	0.357581	0.36368	0.364158
STS Post_CD56dim NK	0.221468	0.217726	0.223212	0.220543	0.219	0.219518	0.212835	0.217306	0.203742	0.221064	0.214596	0.217771	0.218516	0.200068	0.193608	0.202753	0.219585	0.20993	0.222252	0.215629	0.221151	0.222433	0.2012	0.221878	0.219687	0.219173	0.21995	0.202178	0.215979	0.222382	0.217965	0.221783	0.254762	0.201782	0.222302	0.199189	0.220108	0.210584	0.199975	0.214796	0.21956	0.22015	0.219107	0.222321	0.215389	0.218073	0.217436	0.218745	0.219539
CT_CD56dim NK	0.22781	0.227393	0.237191	0.226754	0.236782	0.235941	0.228063	0.227398	0.22762	0.233622	0.236698	0.223217	0.220032	0.196299	0.205982	0.209101	0.225794	0.219014	0.223477	0.218466	0.232952	0.226557	0.203536	0.228903	0.237777	0.237405	0.213438	0.213607	0.222081	0.218231	0.227353	0.222787	0.29281	0.220438	0.22962	0.199115	0.215963	0.21733	0.203583	0.222023	0.19666	0.228413	0.232	0.225705	0.229874	0.219788	0.235409	0.237228	0.236312
CT_CD56bright NK	0.355922	0.36208	0.357096	0.312455	0.358763	0.372782	0.3197	0.357194	0.302339	0.363865	0.331728	0.343653	0.322656	0.219835	0.244613	0.318791	0.349351	0.308878	0.322586	0.350255	0.362453	0.344811	0.298921	0.350194	0.374604	0.376028	0.291605	0.328644	0.349986	0.31083	0.358916	0.336528	0.225889	0.26001	0.355075	0.355703	0.336902	0.352185	0.243683	0.32298	0.234923	0.357739	0.36247	0.343022	0.33946	0.332656	0.369969	0.376963	0.373097
[truncated: 76 more columns]

## Sheet: pDC 
Supplementary Table 8. RSS scores across groups within each subcluster of plasmacytoid dendritic cells(pDC).
	ARID3A(+)	ARNTL(+)	ATF2(+)	ATF3(+)	ATF4(+)	ATF6(+)	ATF6B(+)	ATF7(+)	BACH1(+)	BACH2(+)	BATF(+)	BCL11A(+)	BCL3(+)	BCL6(+)	BCLAF1(+)	BDP1(+)	BHLHE40(+)	BRCA1(+)	BRF2(+)	CEBPA(+)	CEBPB(+)	CEBPD(+)	CEBPG(+)	CEBPZ(+)	CHD1(+)	CHD2(+)	CREB1(+)	CREB3L2(+)	CREB3L4(+)	CREB5(+)	CRX(+)	CTCF(+)	CUX1(+)	DBP(+)	E2F2(+)	E2F4(+)	E4F1(+)	EGR1(+)	ELF1(+)	ELF2(+)	ELK1(+)	ELK3(+)	ELK4(+)	EOMES(+)	EP300(+)	ERF(+)	ESRRA(+)	ETS1(+)	ETS2(+)
STS Pre_pDC	0.508885	0.469573	0.526682	0.48893	0.454292	0.48964	0.503439	0.473879	0.499477	0.484927	0.512032	0.523776	0.504077	0.476708	0.489089	0.471655	0.504465	0.507048	0.46968	0.515919	0.520149	0.516235	0.462119	0.513042	0.531498	0.511714	0.49995	0.500862	0.396663	0.508319	0.373988	0.510342	0.493366	0.447479	0.471843	0.516419	0.502632	0.5246	0.532529	0.512633	0.504478	0.507047	0.501378	0.438726	0.474517	0.484596	0.527645	0.510129	0.48373
STS Post_pDC	0.264304	0.281456	0.271898	0.270703	0.281282	0.280705	0.29289	0.311926	0.272566	0.303003	0.2859	0.267988	0.283204	0.273567	0.264647	0.274062	0.280795	0.303915	0.264898	0.281929	0.276499	0.2802	0.313942	0.276805	0.292039	0.274887	0.276303	0.26455	0.218273	0.304343	0.256727	0.274732	0.267457	0.265046	0.286167	0.280576	0.278873	0.283508	0.276515	0.275519	0.272222	0.279957	0.279235	0.288569	0.272141	0.268959	0.28503	0.28214	0.305964
CT_pDC	0.479317	0.464929	0.449066	0.517458	0.477167	0.490145	0.479945	0.467289	0.471394	0.407338	0.448242	0.490323	0.433698	0.294418	0.526638	0.496386	0.499674	0.468928	0.494759	0.484377	0.484613	0.485158	0.386628	0.455938	0.442357	0.497119	0.503323	0.513267	0.444523	0.439097	0.467853	0.497631	0.519285	0.380695	0.46285	0.480393	0.493156	0.472803	0.475865	0.493677	0.497805	0.467922	0.503082	0.406368	0.495154	0.49185	0.463126	0.494269	0.399445
[truncated: 167 more columns]

## Sheet: T cell
Supplementary Table 8. RSS scores across groups within each subcluster of T cells.
	AR(+)	ARNT(+)	ARNT2(+)	ATF5(+)	BCL6(+)	BCLAF1(+)	BPTF(+)	CEBPA(+)	CEBPD(+)	CEBPE(+)	CEBPG(+)	CREM(+)	E2F1(+)	EHF(+)	ELF1(+)	ELF3(+)	ELF4(+)	ELK1(+)	ELK3(+)	EOMES(+)	ERF(+)	ETS1(+)	ETV2(+)	ETV6(+)	ETV7(+)	FLI1(+)	FOS(+)	FOSB(+)	FOXP1(+)	GABPB1(+)	GATA2(+)	GATA3(+)	HDX(+)	HES1(+)	HES7(+)	HIC1(+)	HINFP(+)	HMBOX1(+)	HMGA1(+)	HOXA10(+)	HOXB2(+)	HOXB3(+)	HSF1(+)	IKZF2(+)	ING4(+)	IRF1(+)	IRF2(+)	IRF7(+)	IRF8(+)
CT_CD8+ Tn	0.0951728	0.126816	0.0962076	0.0522486	0.0667036	0.132868	0.103882	0.0192581	0.105143	0.10226	0.0983249	0.0742429	0.0752576	0.102554	0.135612	0.02276	0.0859539	0.084448	0.118584	0.0718513	0.0980577	0.143159	0.113697	0.10136	0.131296	0.110681	0.137004	0.130905	0.143238	0.0872817	0.134221	0.0215007	0.0740847	0.0715454	0.0407461	0.0643157	0.100531	0.0621929	0.0155036	0.121177	0.14861	0.044718	0.0528371	0.1257	0.0623159	0.13369	0.159081	0.146244	0.070539
STS Pre_CD8+ Tn	0.0814767	0.154698	0.110971	0.132193	0.0330657	0.244345	0.178683	0.0473046	0.201719	0.159725	0.164366	0.13204	0.10478	0.103395	0.237823	0.0586454	0.067133	0.165502	0.177573	0.0841472	0.133515	0.235912	0.129923	0.178594	0.15122	0.157355	0.240572	0.24995	0.259796	0.194384	0.187183	0.0140167	0.0994561	0.0591593	0.0467929	0.0602562	0.0876472	0.122696	0.00415174	0.177191	0.206451	0.0501798	0.0442914	0.189837	0.0755922	0.184244	0.182905	0.184943	0.0733881
STS Post_CD8+ Tn	0.0435476	0	0	0	0	0.0835296	0.0858315	0	0.122045	0.0636984	0	0.0729908	0	0	0.0926396	0.0682667	0.0392772	0.0750418	0.0925259	0.151021	0	0.0825723	0.0576002	0	0.0774911	0.0735752	0.0820086	0.0700378	0	0.0439277	0	0.0634549	0.074826	0	0.0464044	0	0	0	0	0.0558398	0	0	0.0542685	0.0667113	0	0.13299	0	0.0887217	0.0359798
CT_CD4+ Tn	0.13338	0.168587	0.136439	0.0855278	0.0997218	0.17689	0.124264	0.0397778	0.142048	0.152186	0.138371	0.099764	0.12385	0.130774	0.182063	0.0449467	0.114738	0.161766	0.1528	0.0847321	0.138109	0.191779	0.148832	0.16101	0.180648	0.150108	0.18146	0.173852	0.195015	0.130415	0.189811	0.0347074	0.113049	0.0882599	0.0514308	0.106866	0.121819	0.091709	0.00671203	0.161835	0.198815	0.0547928	0.0601457	0.160156	0.0828956	0.176286	0.20996	0.194883	0.0999414
STS Pre_CD4+ Tn	0.182077	0	0	0	0	0.345966	0.289289	0	0.250712	0.28383	0	0.258124	0	0	0.332725	0.223959	0.0340407	0.343499	0.32802	0.228567	0	0.346496	0.216036	0	0.309508	0.274066	0.336646	0.231304	0	0.190363	0	0.210502	0.210968	0	0.213837	0	0	0	0	0.105073	0	0	0.067079	0.279831	0	0.284412	0	0.309877	0.175427
STS Post_CD4+ Tn	0.0181124	0.0327972	0.0290037	0.0831376	0.00494761	0.0504765	0.0476453	0.0240891	0.068587	0.0169903	0.0425111	0.0419016	0.0271607	0.0175866	0.0491613	0.0105896	0.0271352	0.0205324	0.0491925	0.0933862	0.0475974	0.0463114	0.024884	0.0261564	0.0320046	0.0711343	0.0496257	0.0502159	0.039888	0.0338897	0.0361839	0.0151877	0.0242976	0.0215455	0.0112995	0.0310151	0.0158896	0.056958	0.0069983	0.0421549	0.0474622	0.0213331	0.0123358	0.0463603	0.0272458	0.0611962	0.0391539	0.0471276	0.0170901
CT_CD8+ CTL	0.0339391	0.0690473	0.0503775	0.0447287	0.0292512	0.065104	0.0572167	0.0267807	0.0826247	0.0356899	0.0690093	0.0793335	0.0447349	0.0434438	0.0681996	0.00980698	0.0712646	0.0434446	0.077215	0.149384	0.052595	0.0683088	0.0415382	0.0447516	0.103395	0.122422	0.066322	0.0613856	0.0552274	0.0485513	0.0681018	0.0187	0.0496976	0.0415019	0.0215599	0.0448585	0.0402577	0.0609857	0.00753405	0.0769892	0.0800542	0.0477111	0.0256708	0.0636022	0.0400656	0.104266	0.0919154	0.101202	0.0342432
STS Pre_CD8+ CTL	0.00382741	0.00675181	0.00530842	0.00648088	0.00139401	0.00908573	0.00906107	0.00992246	0.00813685	0.00545461	0.00688343	0.00398205	0.00683372	0.00402376	0.0089466	0.00428837	0.00416403	0.00772982	0.00753932	0.0047608	0.00585174	0.00854076	0.00340985	0.00833937	0.0196393	0.00574424	0.00881567	0.00928894	0.00925638	0.00873975	0.00619281	0.00204033	0.00419723	0.00315257	0.00448867	0.0029413	0.00412088	0.00741965	0.00493323	0.00676264	0.00721758	0.00210774	0.00409935	0.00684683	0.00401106	0.00839235	0.0102304	0.0107056	0.0020272
STS Post_CD8+ CTL	0.0620892	0	0	0	0	0.101807	0.1018	0	0.173532	0.0803851	0	0.0808565	0	0	0.11133	0.0954723	0.0213049	0.097983	0.112234	0.184906	0	0.100873	0.0744963	0	0.101125	0.0938772	0.105993	0.109956	0	0.0581125	0	0.0945188	0.0958554	0	0.0561233	0	0	0	0	0.055682	0	0	0.0485152	0.0826822	0	0.155393	0	0.103715	0.0521626
CT_CRIP1+CD4+ T	0.0371429	0.0776704	0.0481861	0.0967688	0.00808703	0.102689	0.0794611	0.0738685	0.109915	0.0317279	0.0575932	0.0513771	0.0549101	0.0439261	0.101922	0.0310004	0.0328483	0.0604329	0.0732962	0.0499136	0.0521381	0.0978941	0.0469481	0.087487	0.0667746	0.0793257	0.101434	0.105891	0.0971024	0.0766494	0.0614623	0.0509693	0.0420318	0.0361277	0.0223766	0.029281	0.0315318	0.0714347	0.0046823	0.0657698	0.0876965	0.0222135	0.0232995	0.069417	0.0311653	0.0904225	0.080854	0.0819418	0.0313298
STS Pre_CRIP1+CD4+ T	0.0502805	0.0747261	0.0470999	0.035676	0.032514	0.0734264	0.063263	0.0400697	0.0755065	0.0358521	0.0522791	0.0479305	0.0488177	0.061893	0.0769336	0.0232337	0.0545832	0.0649023	0.060969	0.0403134	0.0464771	0.0796034	0.045164	0.0662413	0.100814	0.066183	0.0758655	0.0725855	0.0734988	0.0462718	0.0682055	0.0657353	0.0436767	0.040347	0.0290567	0.0276083	0.0420583	0.0383735	0.00246743	0.0678622	0.0830513	0.0316214	0.0214085	0.0549114	0.0328237	0.0888496	0.0990505	0.0930041	0.0388246
STS Post_CRIP1+CD4+ T	0.156496	0	0	0	0	0.305039	0.256319	0	0.213474	0.253361	0	0.181829	0	0	0.295491	0.220482	0.02576	0.273947	0.255753	0.209405	0	0.304416	0.167571	0	0.229561	0.238275	0.299182	0.248699	0	0.140084	0	0.13677	0.208194	0	0.166575	0	0	0	0	0.102725	0	0	0.0507727	0.152476	0	0.252656	0	0.291926	0.119707
CT_ITGB1+CD4+ T	0.00844754	0.0203955	0.0139386	0.00992332	0.0091565	0.0185985	0.0197843	0.0474001	0.022061	0.00909512	0.010992	0.00892714	0.021126	0.013358	0.0202459	0.00628042	0.0122657	0.0113652	0.0133236	0.0300598	0.0103673	0.0202197	0.00802944	0.0143717	0.0359114	0.0179775	0.0190015	0.0178927	0.0178713	0.0108485	0.0144649	0.0127185	0.0132609	0.0141686	0.00617225	0.0128647	0.00633025	0.0167022	0	0.0139319	0.0234693	0.00987513	0.00941926	0.0165438	0.0111304	0.0280743	0.029216	0.0295038	0.0128276
STS Pre_ITGB1+CD4+ T	0.0148035	0	0	0	0	0.0267356	0.0281839	0	0.0357556	0.0229498	0	0.0184484	0	0	0.0303523	0.0205699	0.00598294	0.019958	0.0344276	0.0433831	0	0.027465	0.020483	0	0.0248097	0.0276577	0.0277378	0.0252	0	0.0195163	0	0.0388867	0.0229553	0	0.0205547	0	0	0	0	0.0109323	0	0	0.027657	0.0319031	0	0.0368581	0	0.0354572	0.0128588
STS Post_ITGB1+CD4+ T	0.0876089	0	0	0	0	0.129182	0.114141	0	0.143516	0.113778	0	0.0896714	0	0	0.134805	0.0976452	0.0189828	0.117633	0.154082	0.135635	0	0.131797	0.0961112	0	0.120185	0.117914	0.135921	0.12407	0	0.0994332	0	0.203166	0.102576	0	0.100305	0	0	0	0	0.0543001	0	0	0.053493	0.129428	0	0.130476	0	0.13116	0.0633708
CT_IFI44L+CD4+ T	0.0180178	0.0221797	0.015856	0.0114658	0.0219403	0.0205154	0.0161977	0.00733873	0.0175273	0.0155213	0.0169983	0.0138296	0.0142751	0.0210157	0.0214701	0.00841581	0.0181162	0.0219644	0.0181336	0.0111185	0.0153293	0.0221798	0.0169482	0.0200216	0.0682589	0.0182248	0.0210324	0.0201784	0.0221846	0.016686	0.0212722	0.00758576	0.0150169	0.016008	0.00845241	0.0139536	0.0143769	0.0106842	0.00232675	0.0195316	0.022968	0.0126841	0.0102344	0.0160503	0.00969665	0.0265842	0.0374879	0.0372538	0.0186555
STS Pre_IFI44L+CD4+ T	0.0055982	0	0	0	0	0.00668175	0.00646407	0	0.00551231	0.00790537	0	0.00618964	0	0	0.00656102	0.00520887	0.00263544	0.00570289	0.006172	0.00498589	0	0.00672259	0.00468015	0	0.00482969	0.00706939	0.00693978	0.00646512	0	0.00655807	0	0.00599924	0.00446246	0	0.00612591	0	0	0	0	0.00368634	0	0	0.00224078	0.00377741	0	0.00794375	0	0.00718583	0.00659763
STS Post_IFI44L+CD4+ T	0.031189	0.0485738	0.0373755	0.1216	0.0100807	0.0754736	0.0655113	0.0298921	0.0839792	0.0495537	0.0559967	0.0527533	0.0377457	0.030682	0.0753314	0.0149816	0.0258581	0.0316214	0.0615287	0.0791236	0.0596859	0.0686727	0.0424776	0.0418963	0.0457687	0.0550344	0.0737579	0.0768529	0.0656822	0.0512846	0.0502765	0.0111034	0.0305195	0.0308242	0.0250187	0.0279494	0.0305383	0.0470515	0.0190995	0.0581442	0.062198	0.0191707	0.0146447	0.0990005	0.0414425	0.0687334	0.0531446	0.0576728	0.0264619
CT_TRGC2+CD8+ T	0.0243866	0.0347944	0.021096	0.0298791	0.0222311	0.0360456	0.0344281	0.0148441	0.0364572	0.0440731	0.031242	0.0294215	0.0265605	0.0282872	0.0382109	0.0103915	0.0355421	0.0243084	0.0377672	0.0452089	0.0305271	0.03772	0.0316348	0.0308922	0.0433755	0.032401	0.0367663	0.034894	0.0338427	0.0266724	0.0381388	0.00995081	0.0240743	0.0277914	0.0168403	0.0248025	0.0254431	0.0183439	0.029165	0.0381715	0.0405686	0.0204494	0.0207628	0.0610338	0.0278553	0.0442858	0.0454883	0.0436319	0.0265526
STS Pre_TRGC2+CD8+ T	0.0516226	0	0	0	0	0.0696209	0.0684022	0	0.071973	0.0621394	0	0.0576975	0	0	0.0743438	0.0570586	0.0159277	0.0637323	0.0705066	0.0860996	0	0.0697981	0.0519754	0	0.0607458	0.0665022	0.0715888	0.0885699	0	0.0532352	0	0.0569997	0.0617003	0	0.052737	0	0	0	0	0.0402156	0	0	0.0290943	0.0826557	0	0.0764108	0	0.065429	0.0433725
STS Post_TRGC2+CD8+ T	0.00993063	0.0105308	0.0083688	0.00975973	0.00588101	0.0111036	0.0103673	0.0182876	0.0103909	0.00852165	0.0118215	0.0108082	0.0149105	0.00755301	0.0103789	0.0156469	0.00834818	0.0121119	0.0127756	0.00978428	0.0161164	0.00949625	0.0143959	0.01351	0.00837851	0.0133972	0.00981689	0.010451	0.00959521	0.0125761	0.0132063	0.00898951	0.0151054	0.0109028	0.0098447	0.0111654	0.00733436	0.0202498	0.00577963	0.0120894	0.00888194	0.00775476	0.00504371	0.0145083	0.0100882	0.00928658	0.00691769	0.00773421	0.00861635
CT_NEAT1+ T	0.0387547	0.0420106	0.0246148	0.0214524	0.105687	0.0273768	0.027341	0.028181	0.0272441	0.0273276	0.030462	0.0324865	0.0478457	0.0222333	0.0265847	0.0234852	0.0351382	0.0365413	0.0373328	0.0336336	0.0465032	0.0256164	0.0560514	0.0359238	0.0519619	0.0380239	0.024599	0.0246553	0.024229	0.0402956	0.0392238	0.028618	0.0402803	0.0399163	0.017316	0.044388	0.0244529	0.0410872	0.0159684	0.0382752	0.0252905	0.0213151	0.0151975	0.0386184	0.0260484	0.0318615	0.0308062	0.0345478	0.0262436
STS Pre_NEAT1+ T	0.0871348	0	0	0	0	0.0490774	0.047442	0	0.0936894	0.046098	0	0.056428	0	0	0.0503139	0.0430475	0.0104697	0.0692437	0.0683817	0.0731502	0	0.0489803	0.0905122	0	0.0733213	0.0580366	0.0531997	0.0602569	0	0.0426477	0	0.0583776	0.0624505	0	0.0391296	0	0	0	0	0.0284518	0	0	0.0526998	0.0586557	0	0.0663116	0	0.0559493	0.0596589
STS Post_NEAT1+ T	0.00624502	0.0169274	0.00943088	0.0217428	0.00120446	0.0228222	0.0252484	0.0654035	0.0258948	0.00645208	0.0117043	0.0115147	0.0194254	0.0104148	0.0232693	0.00751865	0.00646763	0.00631398	0.0162446	0.0238753	0.01641	0.0213444	0.00836176	0.0165026	0.0185551	0.0179008	0.0221009	0.0229141	0.0205035	0.0140908	0.0120963	0.0224601	0.0131942	0.00853683	0.00935794	0.0115092	0.00345535	0.0253841	0	0.0131497	0.0214225	0.00387925	0.00550126	0.020303	0.00748515	0.0232661	0.0195907	0.020144	0.00779248
CT_NK T	0.0279541	0.0485365	0.0429103	0.172101	0.00745155	0.0738566	0.0577673	0.0138287	0.128107	0.0232939	0.0637419	0.0613831	0.0308493	0.0214789	0.0708663	0.026377	0.0358071	0.0369226	0.0749054	0.144184	0.0523408	0.0673984	0.0328532	0.0390989	0.0475978	0.0983662	0.0737817	0.0751014	0.0577111	0.0477269	0.0518469	0.0118899	0.0341841	0.0273402	0.0214776	0.0251427	0.0207029	0.0590506	0.00330922	0.0574954	0.064922	0.0258149	0.0149827	0.0629408	0.0418415	0.0859866	0.0554301	0.0661439	0.0232235
STS Pre_NK T	0.0436082	0.0683535	0.0526744	0.0839273	0.0382384	0.0726339	0.0582293	0.0199908	0.108164	0.0366245	0.0759831	0.078409	0.0460042	0.0444189	0.0745859	0.0214011	0.0716189	0.0501207	0.0882331	0.174259	0.0469441	0.0754475	0.0399782	0.0508707	0.1192	0.120355	0.0743193	0.0693186	0.0614943	0.0597527	0.0779393	0.0259816	0.046039	0.0539779	0.022589	0.0475401	0.048356	0.0492183	0.00316165	0.0801527	0.0842156	0.0516233	0.0225285	0.0701693	0.049829	0.110805	0.102519	0.108586	0.03827
STS Post_NK T	0.0428658	0.0822303	0.0627989	0.0693298	0.014279	0.126594	0.107892	0.0217578	0.104302	0.0669349	0.0800745	0.0651054	0.053407	0.0529265	0.121097	0.0306735	0.0300045	0.0505904	0.0856075	0.0581355	0.070442	0.119898	0.0793593	0.0771509	0.0747658	0.079517	0.124556	0.129948	0.130569	0.0943238	0.0847102	0.00575257	0.0421447	0.0371866	0.0331799	0.0322062	0.0474369	0.0726773	0.0141212	0.0884226	0.105514	0.0265774	0.0258271	0.100882	0.044053	0.0949758	0.089551	0.0923148	0.0419938
[truncated: 68 more columns]

## Sheet: Myeloid cell
Supplementary Table 8. RSS scores across groups within each subcluster of myeloid cells.
	BCLAF1(+)	CEBPB(+)	CEBPD(+)	CEBPE(-)	CRX(-)	E2F1(+)	E2F6(+)	E2F8(+)	EGR2(-)	ELF1(+)	ELF3(-)	ELF5(+)	EOMES(-)	ESR2(-)	ETV2(+)	ETV3L(-)	ETV7(+)	FOS(+)	FOSL1(-)	FOXJ1(+)	GABPB1(+)	GATA1(+)	GATA2(+)	GFI1(+)	GTF2B(+)	HESX1(+)	HESX1(-)	HMGB3(+)	HOXA4(+)	HOXB7(+)	IKZF1(+)	IRF7(+)	ISL2(-)	JUNB(+)	JUND(+)	KDM4D(-)	KLF6(+)	MAFA(+)	MEIS1(+)	MLXIPL(+)	MYB(+)	MYBL1(+)	MYBL2(+)	NHLH1(-)	PAX5(+)	POLR3G(-)	PPARGC1A(+)	RARG(-)	RORA(+)
STS Pre_CD16+CD14+ Mono	0.236403	0.247767	0.246484	0.187508	0.196288	0.229551	0.180667	0.241715	0.199748	0.237782	0.196875	0.21463	0.188701	0.194973	0.176818	0.213396	0.27002	0.239216	0.205306	0.221537	0.19534	0.228199	0.230135	0.184527	0.222619	0.283977	0.236112	0.176062	0.170428	0.208283	0.237963	0.256128	0.21475	0.244107	0.239102	0.179693	0.240424	0.210673	0.206839	0.211658	0.233728	0.183521	0.234319	0.199121	0.177374	0.186991	0.224505	0.239862	0.176869
STS Pre_Neu	0.28844	0.300738	0.287837	0.295812	0.207378	0.298971	0.396624	0.23559	0.393955	0.288687	0.351689	0.199913	0.276475	0.200883	0.207045	0.316974	0.3507	0.297968	0.251296	0.330758	0.185168	0.287464	0.291518	0.253811	0.301402	0.38594	0.279455	0.171743	0.175039	0.219494	0.296956	0.308384	0.197972	0.294908	0.286151	0.172841	0.302106	0.191624	0.241354	0.195971	0.28305	0.324697	0.2847	0.217195	0.225914	0.378514	0.346896	0.258767	0.2423
STS Pre_Mast cell	0.176807	0.174271	0.174025	0.1922	0.173188	0.179098	0.181713	0.176025	0.182053	0.178644	0.181022	0.171669	0.174453	0.174266	0.180927	0.179099	0.173951	0.175421	0.176791	0.191514	0.171374	0.178217	0.183516	0.179884	0.178682	0.173735	0.172213	0.174581	0.176721	0.205622	0.176732	0.174266	0.173048	0.174265	0.175979	0.172566	0.175061	0.171848	0.178361	0.168766	0.180592	0.173544	0.179045	0.177488	0.180116	0.178652	0.177478	0.179964	0.176734
STS Pre_CD16+ Mono	0.200684	0.209917	0.200894	0.184348	0.18627	0.198411	0.176698	0.202032	0.180283	0.20259	0.185419	0.18689	0.178555	0.1888	0.17722	0.188228	0.220666	0.20011	0.184497	0.19231	0.179913	0.196238	0.197074	0.175355	0.187285	0.230848	0.201015	0.17354	0.168159	0.197192	0.206345	0.21475	0.183774	0.208324	0.203654	0.174453	0.201819	0.189091	0.189539	0.186715	0.200521	0.178589	0.198528	0.182274	0.171397	0.176187	0.18526	0.181366	0.175589
STS Pre_CD14+ Mono	0.275785	0.284396	0.282069	0.20284	0.204842	0.266698	0.2206	0.264646	0.241716	0.280513	0.22559	0.220994	0.2204	0.221681	0.185677	0.240831	0.315832	0.279366	0.231318	0.257185	0.195988	0.26983	0.269096	0.205215	0.246756	0.329788	0.25251	0.176574	0.17289	0.20948	0.277493	0.290666	0.21665	0.28155	0.276033	0.181281	0.279301	0.217976	0.238979	0.216171	0.269874	0.211472	0.264335	0.206575	0.196397	0.213905	0.264286	0.255005	0.201582
STS Pre_MEGA	0.196903	0.190533	0.187446	0.174911	0.200927	0.220837	0.19615	0.203123	0.195039	0.205072	0.206891	0.181136	0.224005	0.187465	0.200208	0.197612	0.186794	0.190491	0.185752	0.192109	0.179026	0.240655	0.219545	0.221975	0.244621	0.18541	0.189906	0.175398	0.176718	0.223995	0.200921	0.192801	0.180302	0.191327	0.196184	0.175014	0.189354	0.225431	0.275112	0.181525	0.205825	0.205931	0.211259	0.193448	0.217632	0.207953	0.188333	0.197536	0.243626
STS Pre_cDC	0.178288	0.177995	0.177652	0.167665	0.177404	0.177821	0.169177	0.182315	0.172244	0.178404	0.17058	0.175032	0.172708	0.174851	0.172653	0.17223	0.179608	0.177118	0.173647	0.17537	0.174877	0.175883	0.177552	0.171146	0.170886	0.18011	0.177477	0.16951	0.167445	0.173346	0.177934	0.179305	0.171801	0.177953	0.178301	0.167445	0.176599	0.175179	0.171779	0.169026	0.179013	0.169712	0.181056	0.169219	0.172287	0.171489	0.170589	0.170457	0.169721
STS Post_MEGA	0.211104	0.201128	0.19746	0.175553	0.212761	0.241458	0.209941	0.21986	0.204781	0.223187	0.219033	0.191494	0.236848	0.193677	0.208435	0.211431	0.193537	0.200672	0.195113	0.205111	0.190886	0.260622	0.23949	0.223201	0.273267	0.190528	0.197173	0.180165	0.191868	0.228986	0.216514	0.204794	0.179635	0.201277	0.20987	0.175884	0.198683	0.225334	0.295427	0.187218	0.22448	0.222491	0.233602	0.194637	0.282748	0.221046	0.195825	0.206208	0.260057
STS Post_CD14+ Mono	0.441035	0.436738	0.452938	0.195437	0.241546	0.440584	0.378515	0.438501	0.383291	0.427323	0.366831	0.250531	0.287308	0.237698	0.235858	0.380417	0.385512	0.433362	0.354362	0.340414	0.209589	0.411039	0.439677	0.255469	0.341251	0.321175	0.267675	0.187495	0.175701	0.243658	0.436951	0.431919	0.237903	0.4256	0.443308	0.178392	0.428359	0.272606	0.300516	0.243071	0.452796	0.254592	0.434482	0.238348	0.25573	0.347144	0.417134	0.294863	0.253914
STS Post_Neu	0.237617	0.233849	0.230703	0.212813	0.210868	0.246508	0.289758	0.227961	0.278286	0.235695	0.272198	0.190633	0.252798	0.200461	0.207436	0.251388	0.227566	0.235684	0.228562	0.239061	0.184307	0.23466	0.244805	0.228876	0.237489	0.22319	0.20876	0.175612	0.184548	0.209678	0.241706	0.232698	0.195975	0.233267	0.236686	0.170604	0.235986	0.188466	0.22322	0.187345	0.24197	0.249362	0.244735	0.206026	0.246716	0.280077	0.259981	0.208512	0.244512
STS Post_cDC	0.189324	0.187203	0.187886	0.168651	0.181142	0.187964	0.176399	0.196584	0.176851	0.188888	0.178866	0.174948	0.178578	0.17523	0.176779	0.179497	0.181777	0.18689	0.183999	0.180393	0.176212	0.184233	0.187978	0.172107	0.175242	0.176274	0.180714	0.173503	0.167445	0.176625	0.188241	0.187722	0.176168	0.187476	0.188982	0.170432	0.185743	0.176342	0.176832	0.16981	0.19069	0.172551	0.191543	0.176062	0.178225	0.179776	0.176276	0.173393	0.175626
STS Post_CD16+ Mono	0.179894	0.180517	0.179635	0.169541	0.175459	0.180904	0.180497	0.184125	0.178161	0.17976	0.177737	0.17449	0.178062	0.174034	0.181412	0.179029	0.179118	0.178858	0.177613	0.174102	0.173582	0.178778	0.180481	0.177893	0.176897	0.177013	0.174775	0.170938	0.173791	0.181397	0.181065	0.18109	0.174136	0.180096	0.180537	0.167445	0.178788	0.171914	0.176409	0.17352	0.181207	0.173624	0.182268	0.172761	0.177911	0.17834	0.176292	0.170222	0.180515
STS Post_Mast cell	0.177525	0.175145	0.175508	0.246848	0.175362	0.179942	0.185041	0.179867	0.185954	0.178484	0.183251	0.173614	0.176419	0.180821	0.176169	0.1804	0.173718	0.176088	0.176648	0.188171	0.172314	0.177985	0.181679	0.180963	0.181072	0.172269	0.17425	0.17044	0.169613	0.179326	0.177397	0.17499	0.17054	0.174846	0.176854	0.180964	0.175679	0.171689	0.176535	0.173529	0.18076	0.178571	0.179099	0.175301	0.201941	0.184398	0.181946	0.175562	0.176698
STS Post_CD16+CD14+ Mono	0.168835	0.169151	0.169156	0.167445	0.168169	0.169137	0.168527	0.16977	0.168341	0.168725	0.168173	0.168647	0.167445	0.169504	0.169267	0.168547	0.168893	0.168852	0.168734	0.168095	0.167445	0.168973	0.168884	0.167445	0.167786	0.16859	0.167969	0.167445	0.167445	0.169134	0.168924	0.16922	0.16779	0.169038	0.169014	0.167445	0.168884	0.169444	0.168801	0.167847	0.16896	0.167445	0.169006	0.167778	0.167445	0.167949	0.168521	0.169187	0.167445
CT_CD14+ Mono	0.308847	0.298461	0.308127	0.177369	0.200448	0.268529	0.180092	0.268998	0.217022	0.29215	0.200013	0.222495	0.202107	0.214087	0.177412	0.232618	0.258005	0.318163	0.351788	0.238032	0.189771	0.278521	0.27598	0.194882	0.203654	0.215182	0.203753	0.190262	0.174814	0.186212	0.292786	0.279696	0.218851	0.315621	0.307305	0.176754	0.319988	0.266249	0.240149	0.228568	0.28548	0.180052	0.262132	0.210849	0.182069	0.188397	0.251811	0.233599	0.184024
CT_CD16+ Mono	0.204815	0.208461	0.200814	0.174277	0.184824	0.195776	0.172113	0.195999	0.175839	0.203	0.177086	0.182636	0.17855	0.193475	0.173223	0.186057	0.196476	0.204625	0.201021	0.186678	0.174608	0.196638	0.195602	0.173056	0.172111	0.189843	0.181246	0.183569	0.170996	0.181305	0.207318	0.205082	0.178503	0.211874	0.206975	0.169613	0.206749	0.194518	0.189245	0.190813	0.200172	0.173563	0.194364	0.176572	0.170488	0.17101	0.180737	0.172496	0.174098
CT_cDC	0.191258	0.187488	0.188492	0.168624	0.177801	0.185777	0.168416	0.193065	0.174169	0.18868	0.174828	0.17335	0.172972	0.173025	0.170828	0.175472	0.17916	0.189934	0.189285	0.181696	0.170302	0.184064	0.187176	0.169521	0.170838	0.172974	0.173945	0.178252	0.167445	0.170166	0.187947	0.186263	0.176186	0.190713	0.19073	0.167445	0.189145	0.179502	0.17554	0.173815	0.189948	0.168571	0.191288	0.170971	0.173891	0.173257	0.17225	0.170684	0.169493
CT_Neu	0.196685	0.191964	0.194411	0.173252	0.178575	0.188927	0.179421	0.188427	0.185655	0.19462	0.180529	0.184762	0.181526	0.186961	0.174721	0.190009	0.184447	0.198461	0.210882	0.186602	0.185537	0.189171	0.190456	0.180331	0.179633	0.176647	0.182621	0.178649	0.17712	0.17267	0.193051	0.188402	0.199148	0.195929	0.195802	0.174285	0.198447	0.189828	0.183572	0.189683	0.192035	0.177779	0.186425	0.183926	0.181765	0.175375	0.195342	0.190133	0.18117
CT_Mast cell	0.170352	0.169084	0.169198	0.167445	0.169102	0.170514	0.167797	0.171384	0.168855	0.171006	0.168445	0.170262	0.169406	0.167445	0.180224	0.168818	0.168531	0.169591	0.172776	0.174814	0.170166	0.170798	0.172951	0.167445	0.169655	0.168102	0.167937	0.169859	0.179521	0.170456	0.169894	0.169221	0.168347	0.169338	0.170025	0.167445	0.169544	0.17032	0.172716	0.16866	0.173407	0.168369	0.170623	0.168629	0.168547	0.169199	0.16791	0.170816	0.167445
CT_MEGA	0.175923	0.174312	0.173456	0.170789	0.17546	0.188031	0.179181	0.174514	0.174717	0.179264	0.183802	0.169399	0.178578	0.169441	0.18269	0.176205	0.171657	0.174945	0.17458	0.174332	0.175205	0.202773	0.186868	0.174436	0.211573	0.170562	0.171308	0.173912	0.172112	0.176045	0.176459	0.174066	0.170876	0.175439	0.176059	0.167445	0.174749	0.206611	0.221988	0.176996	0.178164	0.174557	0.180137	0.177063	0.186387	0.186322	0.174133	0.183199	0.176124
[truncated: 28 more columns]
